# Supplementary material for: N′-[(E)-1-(2-Fluoro­phen­yl)ethyl­idene]pyridine-4-carbohydrazide
Source: Acta Crystallogr Sect E Struct Rep Online. 2014 Apr 9;70(Pt 5):o532–3. doi: 10.1107/S1600536814007545 (PMC4011257; doi:10.1107/S1600536814007545)
Supplement: Supplementary file 1 [file e-70-0o532-sup1.cif]

##############################################################################
#                                                                            #
# This CIF contains the data in a paper accepted for publication in          #
# Acta Crystallographica Section E. It conforms to the requirements of       #
# Notes for Authors for Acta Crystallographica Section E, and has been       #
# peer reviewed under the auspices of the IUCr Commission on Journals.       #
#                                                                            #
# Full details of the Crystallographic Information File format               #
# are given in the paper "The Crystallographic Information File (CIF):       #
# a New Standard Archive File for Crystallography" by S. R. Hall, F. H.      #
# Allen and I. D. Brown [Acta Cryst. (1991), A47, 655-685].                  #
#                                                                            #
# The current version of the core CIF dictionary is obtainable from          #
# ftp://ftp.iucr.org/pub/cif_core.dic.                                       #
#                                                                            #
# Software is freely available for graphical display of the structure(s)     #
# in this CIF. For information consult the CIF software page                 #
# http://www.iucr.org/resources/cif/software.                                #
#                                                                            #
# This file may be used for bona fide research purposes within the           #
# scientific community so long as proper attribution is given to the journal # 
# article from which it was obtained.                                        #
#                                                                            #
##############################################################################
data_Global
_audit_creation_method     SHELXL-97
_journal_data_validation_number     ?
_journal_date_recd_electronic     2014-03-23
_journal_date_accepted     2014-04-04
_journal_name_full     'Acta Crystallographica, Section E'
_journal_year     2014
_journal_volume     70
_journal_issue      5
_journal_page_first     o532
_journal_page_last     o533
_journal_paper_category     QO
_journal_paper_doi     10.1107/S1600536814007545
_journal_coeditor_code     FJ2669
_publ_contact_author_name     'M. Sithambaresan'
_publ_contact_author_address
;
Department of Chemistry
Faculty of Science
Eastern University
Chenkalady
Sri Lanka
;
_publ_contact_author_email     'eesans@yahoo.com'
_publ_contact_author_fax     '94-65-2240758'
_publ_contact_author_phone     '94-65-2240755'
_publ_section_title
;
<i>N</i>'-[(<i>E</i>)-1-(2-Fluorophenyl)ethylidene]pyridine-4-carbohydrazide
;
loop_
    _publ_author_name
    _publ_author_address
    'P. B. Sreeja'
;
      Department of Chemistry
      Christ University
      Hosur Road
      Bangalore 560 029
      Karnataka, India
;
    'M. Sithambaresan'
;
      Department of Chemistry
      Faculty of Science
      Eastern University, Sri Lanka
      Chenkalady
      Sri Lanka
;
    'N. Aiswarya'
;
      Department of Applied Chemistry
      Cochin University of Science and Technology
      Kochi 682 022
      India
;
    'M. R. Prathapachandra Kurup'
;
      Department of Applied Chemistry
      Cochin University of Science and Technology
      Kochi 682 022
      India
;
_publ_section_synopsis     .
data_I
_audit_creation_method     SHELXL-97
_database_code_depnum_ccdc_archive     'CCDC 995414'
_chemical_name_systematic
;
<i>N</i>'-[(<i>E</i>)-1-(2-Fluorophenyl)ethylidene]pyridine-4-carbohydrazide
;
_chemical_name_common     ?
_chemical_formula_moiety     'C14 H12 F N3 O'
_chemical_formula_sum     'C14 H12 F N3 O'
_chemical_formula_iupac     'C14 H12 F N3 O'
_chemical_formula_weight     257.27
_chemical_melting_point     ?
_symmetry_cell_setting     monoclinic
_symmetry_space_group_name_H-M     'P 21/c'
_symmetry_space_group_name_Hall     '-P 2ybc'
loop_
    _symmetry_equiv_pos_as_xyz
    'x, y, z'
    '-x, y+1/2, -z+1/2'
    '-x, -y, -z'
    'x, -y-1/2, z-1/2'
_cell_length_a     8.2649(6)
_cell_length_b     19.2127(14)
_cell_length_c     8.0554(5)
_cell_angle_alpha     90.00
_cell_angle_beta     99.244(3)
_cell_angle_gamma     90.00
_cell_volume     1262.51(15)
_cell_formula_units_Z     4
_cell_measurement_reflns_used     3938
_cell_measurement_theta_min     2.49
_cell_measurement_theta_max     28.17
_cell_measurement_temperature     296(2)
_exptl_crystal_description     block
_exptl_crystal_colour     colorless
_exptl_crystal_size_max     0.35
_exptl_crystal_size_mid     0.30
_exptl_crystal_size_min     0.25
_exptl_crystal_density_diffrn     1.354
_exptl_crystal_density_meas     ?
_exptl_crystal_density_method     'not measured'
_exptl_crystal_F_000     536
_exptl_absorpt_coefficient_mu     0.099
_exptl_absorpt_correction_type     multi-scan
_exptl_absorpt_process_details     '(SADABS; Bruker, 2004)'
_exptl_absorpt_correction_T_min     0.965
_exptl_absorpt_correction_T_max     0.976
_exptl_special_details     ?
_diffrn_ambient_temperature     296(2)
_diffrn_radiation_type     MoK\a
_diffrn_radiation_wavelength     0.71073
_diffrn_radiation_source     'fine-focus sealed tube'
_diffrn_radiation_monochromator     graphite
_diffrn_measurement_device_type     'Bruker Kappa APEXII CCD'
_diffrn_measurement_method     '\w and \f scan'
_diffrn_detector_area_resol_mean     8.33
_diffrn_reflns_number     9610
_diffrn_reflns_av_R_equivalents     0.0298
_diffrn_reflns_av_sigmaI/netI     0.0257
_diffrn_reflns_theta_min     2.50
_diffrn_reflns_theta_max     28.31
_diffrn_reflns_theta_full     28.31
_diffrn_measured_fraction_theta_max     0.991
_diffrn_measured_fraction_theta_full     0.991
_diffrn_reflns_limit_h_min     -10
_diffrn_reflns_limit_h_max     10
_diffrn_reflns_limit_k_min     -25
_diffrn_reflns_limit_k_max     25
_diffrn_reflns_limit_l_min     -6
_diffrn_reflns_limit_l_max     10
_diffrn_standards_number     0
_diffrn_standards_interval_count     ?
_diffrn_standards_interval_time     ?
_diffrn_standards_decay_%     ?
_refine_special_details
;
Refinement of <i>F</i>^2^ against ALL reflections. The weighted <i>R</i>-factor
<i>wR</i> and goodness of fit <i>S</i> are based on <i>F</i>^2^, conventional
<i>R</i>-factors <i>R</i> are based on <i>F</i>, with <i>F</i> set to zero for
negative <i>F</i>^2^. The threshold expression of <i>F</i>^2^ >
\s(<i>F</i>^2^) is used only for calculating <i>R</i>-factors(gt) <i>etc</i>.
and is not relevant to the choice of reflections for refinement.
<i>R</i>-factors based on <i>F</i>^2^ are statistically about twice as large
as those based on <i>F</i>, and <i>R</i>- factors based on ALL data will be
even larger.
;
_reflns_number_total     3137
_reflns_number_gt     2262
_reflns_threshold_expression     >2sigma(I)
_refine_ls_structure_factor_coef     Fsqd
_refine_ls_matrix_type     full
_refine_ls_R_factor_all     0.0675
_refine_ls_R_factor_gt     0.0478
_refine_ls_wR_factor_gt     0.1333
_refine_ls_wR_factor_ref     0.1521
_refine_ls_goodness_of_fit_ref     1.037
_refine_ls_restrained_S_all     1.037
_refine_ls_number_reflns     3113
_refine_ls_number_parameters     179
_refine_ls_number_restraints     1
_refine_ls_hydrogen_treatment     mixed
_refine_ls_weighting_scheme     calc
_refine_ls_weighting_details
         'calc w=1/[\s^2^(Fo^2^)+(0.0851P)^2^+0.1520P] where P=(Fo^2^+2Fc^2^)/3'
_atom_sites_solution_hydrogens     geom
_atom_sites_solution_primary     direct
_atom_sites_solution_secondary     difmap
_refine_ls_shift/su_max     0.000
_refine_ls_shift/su_mean     0.000
_refine_diff_density_max     0.239
_refine_diff_density_min     -0.212
_refine_ls_extinction_method     SHELXL
_refine_ls_extinction_coef     0.091(9)
_refine_ls_extinction_expression
                                  'Fc^*^=kFc[1+0.001xFc^2^\l^3^/sin(2\q)]^-1/4^'
loop_
    _atom_type_symbol
    _atom_type_description
    _atom_type_scat_dispersion_real
    _atom_type_scat_dispersion_imag
    _atom_type_scat_source
    'C' 'C' 0.0033 0.0016
                         'International Tables Vol C Tables 4.2.6.8 and 6.1.1.4'
    'H' 'H' 0.0000 0.0000
                         'International Tables Vol C Tables 4.2.6.8 and 6.1.1.4'
    'N' 'N' 0.0061 0.0033
                         'International Tables Vol C Tables 4.2.6.8 and 6.1.1.4'
    'O' 'O' 0.0106 0.0060
                         'International Tables Vol C Tables 4.2.6.8 and 6.1.1.4'
    'F' 'F' 0.0171 0.0103
                         'International Tables Vol C Tables 4.2.6.8 and 6.1.1.4'
_computing_data_collection     'APEX2 (Bruker, 2004)'
_computing_cell_refinement     'APEX2 and SAINT (Bruker, 2004)'
_computing_data_reduction     'SAINT and XPREP (Bruker, 2004)'
_computing_structure_solution     'SHELXS97 (Sheldrick, 2008)'
_computing_structure_refinement     'SHELXL97 (Sheldrick, 2008)'
_computing_molecular_graphics
;
ORTEP-3 for Windows (Farrugia, 2012) and DIAMOND (Brandenburg,
2010)
;
_computing_publication_material
                        'SHELXL97 (Sheldrick, 2008) and publCIF (Westrip, 2010)'
loop_
    _atom_site_type_symbol
    _atom_site_label
    _atom_site_fract_x
    _atom_site_fract_y
    _atom_site_fract_z
    _atom_site_U_iso_or_equiv
    _atom_site_adp_type
    _atom_site_calc_flag
    _atom_site_refinement_flags
    _atom_site_occupancy
    _atom_site_symmetry_multiplicity
    _atom_site_disorder_assembly
    _atom_site_disorder_group
    F F1 1.2954(2) 0.23496(9) 0.7843(2) 0.0687(7) Uani d P 0.559(3) 1 A 1
    F F1B 1.1039(4) 0.01885(12) 0.6026(3) 0.0868(11) Uani d P 0.441(3) 1 A 2
    O O1 0.85862(15) 0.33623(6) 0.55332(12) 0.0580(3) Uani d . 1 1 . .
    N N1 1.02285(13) 0.21790(6) 0.53744(12) 0.0407(3) Uani d . 1 1 A .
    N N2 0.93699(14) 0.24882(6) 0.39513(13) 0.0412(3) Uani d D 1 1 . .
    N N3 0.5574(2) 0.40011(8) -0.01035(19) 0.0675(4) Uani d . 1 1 . .
    C C1 1.27207(19) 0.16966(8) 0.80753(18) 0.0496(4) Uani d . 1 1 . .
    H H1 1.2797 0.2175 0.7923 0.059 Uiso calc PR 0.441(3) 1 A 2
    C C2 1.3481(2) 0.14096(11) 0.9566(2) 0.0674(5) Uani d . 1 1 A .
    H H2 1.4056 0.1691 1.0399 0.081 Uiso calc R 1 1 . .
    C C3 1.3382(3) 0.07038(11) 0.9809(2) 0.0726(5) Uani d . 1 1 . .
    H H3 1.3889 0.0505 1.0811 0.087 Uiso calc R 1 1 A .
    C C4 1.2544(3) 0.02970(10) 0.8585(3) 0.0734(5) Uani d . 1 1 A .
    H H4 1.2473 -0.0181 0.8746 0.088 Uiso calc R 1 1 . .
    C C5 1.17979(10) 0.05957(4) 0.71021(9) 0.0592(4) Uani d . 1 1 . .
    H H5 1.1236 0.0310 0.6271 0.071 Uiso calc PR 0.559(3) 1 A 1
    C C6 1.18520(10) 0.13048(4) 0.68017(9) 0.0411(3) Uani d R 1 1 A .
    C C7 1.10140(10) 0.16188(4) 0.52091(9) 0.0399(3) Uani d R 1 1 . .
    C C8 1.11560(10) 0.12603(4) 0.35878(9) 0.0566(4) Uani d R 1 1 A .
    H H8A 1.0211 0.0972 0.3257 0.085 Uiso calc R 1 1 . .
    H H8B 1.2126 0.0977 0.3735 0.085 Uiso calc R 1 1 . .
    H H8C 1.1222 0.1602 0.2732 0.085 Uiso calc R 1 1 . .
    C C9 0.85653(17) 0.30834(7) 0.41681(15) 0.0409(3) Uani d . 1 1 . .
    C C10 0.75600(16) 0.33873(7) 0.26301(16) 0.0390(3) Uani d . 1 1 . .
    C C11 0.7454(2) 0.40996(8) 0.2466(2) 0.0546(4) Uani d . 1 1 . .
    H H11 0.8047 0.4389 0.3269 0.066 Uiso calc R 1 1 . .
    C C12 0.6454(2) 0.43775(9) 0.1093(2) 0.0676(5) Uani d . 1 1 . .
    H H12 0.6392 0.4860 0.1000 0.081 Uiso calc R 1 1 . .
    C C13 0.5681(2) 0.33184(9) 0.0080(2) 0.0604(4) Uani d . 1 1 . .
    H H13 0.5069 0.3043 -0.0741 0.073 Uiso calc R 1 1 . .
    C C14 0.66414(18) 0.29849(8) 0.14078(18) 0.0476(3) Uani d . 1 1 . .
    H H14 0.6667 0.2502 0.1475 0.057 Uiso calc R 1 1 . .
    H H2' 0.944(2) 0.2338(8) 0.2948(14) 0.053(4) Uiso d D 1 1 . .
loop_
    _atom_site_aniso_label
    _atom_site_aniso_U_11
    _atom_site_aniso_U_22
    _atom_site_aniso_U_33
    _atom_site_aniso_U_12
    _atom_site_aniso_U_13
    _atom_site_aniso_U_23
    F1 0.0844(14) 0.0480(10) 0.0645(11) -0.0090(8) -0.0157(9) -0.0032(8)
    F1B 0.129(3) 0.0477(14) 0.0729(16) -0.0225(13) -0.0185(15) 0.0026(11)
    O1 0.0791(8) 0.0563(7) 0.0350(5) 0.0115(5) -0.0015(5) -0.0073(4)
    N1 0.0442(6) 0.0490(6) 0.0280(5) 0.0044(5) 0.0026(4) 0.0053(5)
    N2 0.0477(7) 0.0498(7) 0.0248(5) 0.0072(5) 0.0021(4) 0.0029(4)
    N3 0.0639(9) 0.0691(9) 0.0618(8) 0.0087(7) -0.0132(7) 0.0126(7)
    C1 0.0514(8) 0.0522(8) 0.0421(7) 0.0001(6) -0.0015(6) 0.0027(6)
    C2 0.0646(11) 0.0874(13) 0.0435(8) -0.0005(9) -0.0116(7) 0.0025(8)
    C3 0.0748(12) 0.0848(13) 0.0540(10) 0.0174(10) -0.0023(9) 0.0261(9)
    C4 0.0912(14) 0.0584(10) 0.0680(11) 0.0085(9) 0.0046(10) 0.0226(9)
    C5 0.0708(11) 0.0504(9) 0.0540(9) -0.0012(8) 0.0025(8) 0.0085(7)
    C6 0.0409(7) 0.0462(7) 0.0356(6) 0.0027(6) 0.0043(5) 0.0051(5)
    C7 0.0413(7) 0.0444(7) 0.0328(6) -0.0021(5) 0.0021(5) 0.0031(5)
    C8 0.0755(11) 0.0520(8) 0.0381(7) 0.0112(8) -0.0038(7) -0.0036(6)
    C9 0.0458(7) 0.0446(7) 0.0307(6) -0.0009(5) 0.0017(5) 0.0009(5)
    C10 0.0393(7) 0.0440(7) 0.0334(6) 0.0040(5) 0.0050(5) 0.0009(5)
    C11 0.0611(10) 0.0434(8) 0.0539(9) -0.0009(6) -0.0071(7) 0.0002(6)
    C12 0.0733(12) 0.0476(9) 0.0741(11) 0.0041(8) -0.0117(9) 0.0125(8)
    C13 0.0566(9) 0.0658(10) 0.0514(9) 0.0039(8) -0.0139(7) -0.0045(8)
    C14 0.0492(8) 0.0455(7) 0.0452(7) 0.0031(6) -0.0013(6) -0.0030(6)
_geom_special_details
;
All e.s.d.'s (except the e.s.d. in the dihedral angle between two l.s. planes)
are estimated using the full covariance matrix. The cell e.s.d.'s are taken
into account individually in the estimation of e.s.d.'s in distances, angles
and torsion angles; correlations between e.s.d.'s in cell parameters are only
used when they are defined by crystal symmetry. An approximate (isotropic)
treatment of cell e.s.d.'s is used for estimating e.s.d.'s involving l.s.
planes.
;
loop_
    _geom_bond_atom_site_label_1
    _geom_bond_atom_site_label_2
    _geom_bond_site_symmetry_2
    _geom_bond_distance
    _geom_bond_publ_flag
    F1 C1 . 1.288(2) ?
    F1B C5 . 1.258(2) ?
    O1 C9 . 1.2208(16) ?
    N1 C7 . 1.2748(13) ?
    N1 N2 . 1.3818(15) ?
    N2 C9 . 1.3483(18) ?
    N3 C13 . 1.321(2) ?
    N3 C12 . 1.325(2) ?
    C1 C6 . 1.3777(16) ?
    C1 C2 . 1.378(2) ?
    C2 C3 . 1.374(3) ?
    C3 C4 . 1.358(3) ?
    C4 C5 . 1.3782(19) ?
    C5 C6 . 1.3856 ?
    C6 C7 . 1.4846 ?
    C7 C8 . 1.4977 ?
    C9 C10 . 1.4951(18) ?
    C10 C11 . 1.376(2) ?
    C10 C14 . 1.380(2) ?
    C11 C12 . 1.378(2) ?
    C13 C14 . 1.383(2) ?
loop_
    _geom_angle_atom_site_label_1
    _geom_angle_atom_site_label_2
    _geom_angle_atom_site_label_3
    _geom_angle_site_symmetry_1
    _geom_angle_site_symmetry_3
    _geom_angle
    _geom_angle_publ_flag
    C7 N1 N2 . . 118.60(9) ?
    C9 N2 N1 . . 117.10(10) ?
    C13 N3 C12 . . 116.19(14) ?
    F1 C1 C6 . . 119.78(13) ?
    F1 C1 C2 . . 117.28(16) ?
    C6 C1 C2 . . 122.72(15) ?
    C3 C2 C1 . . 119.32(17) ?
    C4 C3 C2 . . 119.98(16) ?
    C3 C4 C5 . . 119.64(16) ?
    F1B C5 C4 . . 116.26(16) ?
    F1B C5 C6 . . 121.17(12) ?
    C4 C5 C6 . . 122.56(10) ?
    C1 C6 C5 . . 115.77(7) ?
    C1 C6 C7 . . 122.44(7) ?
    C5 C6 C7 . . 121.8 ?
    N1 C7 C6 . . 115.31(5) ?
    N1 C7 C8 . . 126.29(5) ?
    C6 C7 C8 . . 118.4 ?
    O1 C9 N2 . . 123.57(12) ?
    O1 C9 C10 . . 120.04(12) ?
    N2 C9 C10 . . 116.35(11) ?
    C11 C10 C14 . . 118.00(13) ?
    C11 C10 C9 . . 119.08(12) ?
    C14 C10 C9 . . 122.78(12) ?
    C10 C11 C12 . . 118.87(15) ?
    N3 C12 C11 . . 124.12(16) ?
    N3 C13 C14 . . 124.51(15) ?
    C10 C14 C13 . . 118.29(14) ?
loop_
    _geom_torsion_atom_site_label_1
    _geom_torsion_atom_site_label_2
    _geom_torsion_atom_site_label_3
    _geom_torsion_atom_site_label_4
    _geom_torsion_site_symmetry_1
    _geom_torsion_site_symmetry_2
    _geom_torsion_site_symmetry_3
    _geom_torsion_site_symmetry_4
    _geom_torsion
    _geom_torsion_publ_flag
    C7 N1 N2 C9 . . . . -179.39(11) ?
    F1 C1 C2 C3 . . . . -174.5(2) ?
    C6 C1 C2 C3 . . . . 0.1(3) ?
    C1 C2 C3 C4 . . . . 0.1(3) ?
    C2 C3 C4 C5 . . . . 0.1(3) ?
    C3 C4 C5 F1B . . . . -179.8(2) ?
    C3 C4 C5 C6 . . . . -0.6(2) ?
    F1 C1 C6 C5 . . . . 173.92(14) ?
    C2 C1 C6 C5 . . . . -0.56(18) ?
    F1 C1 C6 C7 . . . . -6.5(2) ?
    C2 C1 C6 C7 . . . . 179.04(12) ?
    F1B C5 C6 C1 . . . . 180.0(2) ?
    C4 C5 C6 C1 . . . . 0.80(13) ?
    F1B C5 C6 C7 . . . . 0.39(19) ?
    C4 C5 C6 C7 . . . . -178.81(11) ?
    N2 N1 C7 C6 . . . . -177.77(8) ?
    N2 N1 C7 C8 . . . . 2.13(14) ?
    C1 C6 C7 N1 . . . . -43.30(10) ?
    C5 C6 C7 N1 . . . . 136.27(7) ?
    C1 C6 C7 C8 . . . . 136.79(9) ?
    C5 C6 C7 C8 . . . . -43.6 ?
    N1 N2 C9 O1 . . . . 1.4(2) ?
    N1 N2 C9 C10 . . . . -176.38(11) ?
    O1 C9 C10 C11 . . . . 37.3(2) ?
    N2 C9 C10 C11 . . . . -144.86(14) ?
    O1 C9 C10 C14 . . . . -138.39(15) ?
    N2 C9 C10 C14 . . . . 39.45(18) ?
    C14 C10 C11 C12 . . . . -0.5(2) ?
    C9 C10 C11 C12 . . . . -176.42(15) ?
    C13 N3 C12 C11 . . . . 0.6(3) ?
    C10 C11 C12 N3 . . . . -0.1(3) ?
    C12 N3 C13 C14 . . . . -0.4(3) ?
    C11 C10 C14 C13 . . . . 0.7(2) ?
    C9 C10 C14 C13 . . . . 176.42(13) ?
    N3 C13 C14 C10 . . . . -0.2(3) ?
loop_
    _geom_hbond_atom_site_label_D
    _geom_hbond_atom_site_label_H
    _geom_hbond_atom_site_label_A
    _geom_hbond_site_symmetry_A
    _geom_hbond_distance_DH
    _geom_hbond_distance_HA
    _geom_hbond_distance_DA
    _geom_hbond_angle_DHA
    N2 H2' N1 4_565 0.869(9) 2.454(13) 3.1420(15) 136.6(14)
    N2 H2' O1 4_565 0.869(9) 2.377(11) 3.1777(15) 153.5(15)
    C8 H8C F1 4_565 0.9600 2.460 3.1603(19) 129
    C8 H8C O1 4_565 0.9600 2.580 3.0680(13) 112
    C13 H13 F1 1_454 0.9300 2.340 3.238(2) 161
    C14 H14 O1 4_565 0.9300 2.500 3.1849(19) 131
_iucr_refine_instructions_details
;
TITL D2FAINH in P2(1)/c
CELL  0.71073   8.2649  19.2127   8.0554   90.000   99.244   90.000
ZERR     4.00   0.0006   0.0014   0.0005    0.000    0.003    0.000
LATT 1
SYMM  - X, 1/2 + Y, 1/2 - Z
SFAC C  H  N  O  F
UNIT 56 48 12 4 4
MERG 2
L.S. 30
EXTI  0.09116
ACTA
FMAP 2
PLAN 7
SIZE  0.35  0.3  0.25
EQIV $1 x, -y+1/2, z-1/2
HTAB N2 O1_$1
HTAB N2 N1_$1
HTAB
CONF
DFIX 0.88 0.01 N2 H2'
WGHT  0.083200  0.164100
FVAR  0.251610  0.559050
TEMP  23
PART 1
F1     5   1.295445  0.234960  0.784318 21.000000  0.084410  0.047980 =
           0.064480 -0.003190 -0.015730 -0.008990
PART 2
F1B    5   1.103895  0.018852  0.602575 -21.000000  0.128550  0.047680 =
           0.072850  0.002650 -0.018460 -0.022490
PART 0
O1     4   0.858616  0.336226  0.553317 11.000000  0.079130  0.056290 =
           0.035030 -0.007280 -0.001450  0.011460
N1     3   1.022854  0.217896  0.537436 11.000000  0.044160  0.048970 =
           0.027960  0.005280  0.002600  0.004350
N2     3   0.936986  0.248820  0.395131 11.000000  0.047730  0.049800 =
           0.024780  0.002870  0.002110  0.007170
N3     3   0.557405  0.400108 -0.010355 11.000000  0.063860  0.069140 =
           0.061760  0.012600 -0.013200  0.008710
C1     1   1.272074  0.169656  0.807533 11.000000  0.051380  0.052190 =
           0.042130  0.002730 -0.001510  0.000140
PART 2
AFIX 43
H1     2   1.279685  0.217454  0.792271 -21.000000 -1.200000
PART 0
AFIX 0
C2     1   1.348127  0.140962  0.956557 11.000000  0.064650  0.087400 =
           0.043520  0.002480 -0.011550 -0.000530
AFIX 43
H2     2   1.405592  0.169059  1.039864 11.000000 -1.200000
AFIX 0
C3     1   1.338203  0.070379  0.980856 11.000000  0.074770  0.084830 =
           0.054010  0.026090 -0.002330  0.017390
AFIX 43
H3     2   1.388901  0.050492  1.081098 11.000000 -1.200000
AFIX 0
C4     1   1.254375  0.029701  0.858484 11.000000  0.091240  0.058380 =
           0.067970  0.022640  0.004600  0.008450
AFIX 43
H4     2   1.247315 -0.018063  0.874626 11.000000 -1.200000
AFIX 0
C5     1   1.179792  0.059570  0.710207 11.000000  0.070770  0.050420 =
           0.053950  0.008460  0.002510 -0.001240
PART 1
AFIX 43
H5     2   1.123641  0.031020  0.627069 21.000000 -1.200000
PART 0
C6     1   1.185204  0.130477  0.680167 11.000000  0.040910  0.046210 =
           0.035640  0.005120  0.004280  0.002740
C7     1   1.101399  0.161881  0.520911 11.000000  0.041300  0.044380 =
           0.032850  0.003070  0.002150 -0.002110
C8     1   1.115598  0.126033  0.358776 11.000000  0.075510  0.052040 =
           0.038130 -0.003620 -0.003760  0.011210
AFIX 137
H8A    2   1.021079  0.097184  0.325691 11.000000 -1.500000
H8B    2   1.212576  0.097732  0.373528 11.000000 -1.500000
H8C    2   1.122240  0.160206  0.273184 11.000000 -1.500000
AFIX 0
C9     1   0.856528  0.308345  0.416812 11.000000  0.045810  0.044600 =
           0.030700  0.000930  0.001710 -0.000880
C10    1   0.756001  0.338726  0.263010 11.000000  0.039320  0.043960 =
           0.033440  0.000890  0.004970  0.004040
C11    1   0.745394  0.409964  0.246632 11.000000  0.061110  0.043410 =
           0.053900  0.000220 -0.007080 -0.000870
AFIX 43
H11    2   0.804733  0.438855  0.326907 11.000000 -1.200000
AFIX 0
C12    1   0.645356  0.437747  0.109267 11.000000  0.073310  0.047620 =
           0.074070  0.012470 -0.011650  0.004110
AFIX 43
H12    2   0.639201  0.485957  0.099958 11.000000 -1.200000
AFIX 0
C13    1   0.568134  0.331844  0.007994 11.000000  0.056630  0.065830 =
           0.051390 -0.004520 -0.013900  0.003920
AFIX 43
H13    2   0.506891  0.304334 -0.074054 11.000000 -1.200000
AFIX 0
C14    1   0.664144  0.298487  0.140782 11.000000  0.049230  0.045550 =
           0.045220 -0.002990 -0.001330  0.003100
AFIX 43
H14    2   0.666733  0.250166  0.147527 11.000000 -1.200000
AFIX 0
H2'    2   0.943807  0.233799  0.294783 11.000000  0.053490
Q1     1   1.263200  0.125100  0.327600 11.000000  0.050000      0.24
Q2     1   0.800100  0.320100  0.332800 11.000000  0.050000      0.17
Q3     1   0.598500  0.317500  0.091600 11.000000  0.050000      0.17
Q4     1   0.574700  0.370200 -0.033800 11.000000  0.050000      0.17
Q5     1   1.346800  0.052400  0.896100 11.000000  0.050000      0.16
Q6     1   0.922700  0.346800  0.502900 11.000000  0.050000      0.15
Q7     1   0.488200  0.420600 -0.071600 11.000000  0.050000      0.15
HKLF 4
END
;
