# Supplementary material for: N′-[(E)-1-(2-Fluoro­phen­yl)ethyl­idene]pyridine-4-carbohydrazide
Source: Acta Crystallogr Sect E Struct Rep Online. 2014 Apr 9;70(Pt 5):o532–3. doi: 10.1107/S1600536814007545 (PMC4011257; doi:10.1107/S1600536814007545)
Supplement: Supplementary file 2 [file e-70-0o532-Isup2.hkl]

# 
# h,k,l, Fc-squared, Fo-squared, sigma(Fo-squared) and status flag 
# 
data_I
_shelx_title ' D2FAINH in P2(1)/c' 
_shelx_refln_list_code          4 
_shelx_F_calc_maximum      209.86 
_exptl_crystal_F_000       536.00 
_reflns_d_resolution_high  0.7492 
 
loop_ 
 _symmetry_equiv_pos_as_xyz 
 'x, y, z' 
 '-x, y+1/2, -z+1/2' 
 '-x, -y, -z' 
 'x, -y-1/2, z-1/2' 
 
_cell_length_a     8.2649 
_cell_length_b    19.2127 
_cell_length_c     8.0554 
_cell_angle_alpha  90.000 
_cell_angle_beta   99.244 
_cell_angle_gamma  90.000 
 
_shelx_F_squared_multiplier     1.000 
 
loop_ 
 _refln_index_h 
 _refln_index_k 
 _refln_index_l 
 _refln_F_squared_calc 
 _refln_F_squared_meas 
 _refln_F_squared_sigma 
 _refln_observed_status 
   1   0   0     1946.79      925.17     57.17 o 
   2   0   0     4759.37     4469.47    113.96 o 
   3   0   0       58.37       55.76      1.07 o 
   4   0   0      436.94      465.51      8.78 o 
   5   0   0      177.24      183.50      4.09 o 
   6   0   0        0.02       -0.55      0.64 o 
   7   0   0       29.38       28.30      2.21 o 
   8   0   0        2.36        0.47      1.26 o 
   9   0   0       17.34       12.80      2.05 o 
  10   0   0       44.25       57.55      3.95 o 
   1   1   0        1.20        0.61      0.21 o 
   2   1   0       20.64       16.74      0.36 o 
   3   1   0      718.66      681.02      5.92 o 
   4   1   0      504.40      508.45      6.75 o 
   5   1   0       31.07       32.91      1.18 o 
   6   1   0        9.84        9.48      0.81 o 
   7   1   0        1.62        0.87      0.72 o 
   8   1   0        2.45        2.61      1.01 o 
   9   1   0       15.05       12.52      1.45 o 
  10   1   0        5.33        4.92      2.45 o 
   1   2   0     2516.19     2235.98     40.68 o 
   2   2   0     1224.45     1219.04     10.50 o 
   3   2   0      433.30      468.28      4.40 o 
   4   2   0       10.61        9.78      0.64 o 
   5   2   0      133.85      115.66      2.37 o 
   6   2   0        2.80        2.80      0.66 o 
   7   2   0       35.41       38.40      1.54 o 
   8   2   0        1.54        0.42      0.79 o 
   9   2   0        0.26        0.00      1.12 o 
  10   2   0        2.58        3.48      1.34 o 
   1   3   0     1561.61     1642.32     15.68 o 
   2   3   0     2994.57     3192.46     29.03 o 
   3   3   0      496.89      520.29      4.87 o 
   4   3   0       66.77       63.01      1.49 o 
   5   3   0      560.32      585.33      9.02 o 
   6   3   0       54.94       53.32      1.61 o 
   7   3   0       23.23       22.15      1.29 o 
   8   3   0       24.97       22.17      1.43 o 
   9   3   0       19.16       18.76      2.21 o 
  10   3   0        5.54        4.50      1.42 o 
   0   4   0     2128.51     2378.33     33.97 o 
   1   4   0     1037.39     1082.81     10.41 o 
   2   4   0      524.09      572.92      5.39 o 
   3   4   0     2258.40     2359.54     20.26 o 
   4   4   0      332.25      316.48      5.63 o 
   5   4   0       36.09       31.64      1.24 o 
   6   4   0       10.93       12.22      0.94 o 
   7   4   0       14.84       12.15      1.00 o 
   8   4   0       12.66       13.21      1.91 o 
   9   4   0       21.02       20.37      1.45 o 
  10   4   0        0.00       -1.11      1.66 o 
   1   5   0      101.60      119.08      1.40 o 
   2   5   0        0.01        0.59      0.17 o 
   3   5   0      565.74      549.20      6.16 o 
   4   5   0      553.67      585.99      8.92 o 
   5   5   0       19.45       22.84      1.12 o 
   6   5   0       68.39       66.37      2.45 o 
   7   5   0        6.07        6.52      0.87 o 
   8   5   0       51.58       50.12      1.85 o 
   9   5   0       16.35       11.99      1.24 o 
  10   5   0       24.87       21.82      1.90 o 
   0   6   0      423.73      458.38      6.80 o 
   1   6   0      243.67      269.18      2.70 o 
   2   6   0      420.79      468.68      4.70 o 
   3   6   0     1619.00     1654.41     19.83 o 
   4   6   0      318.17      309.51      4.51 o 
   5   6   0       62.91       58.86      1.67 o 
   6   6   0       38.70       40.51      2.04 o 
   7   6   0       79.11       78.42      2.45 o 
   8   6   0       78.03       77.73      2.34 o 
   9   6   0       10.82       11.17      1.22 o 
  10   6   0        0.22        0.88      1.09 o 
   1   7   0       35.60       40.71      0.68 o 
   2   7   0        1.62        0.88      0.23 o 
   3   7   0       10.30        7.71      0.47 o 
   4   7   0      205.38      205.87      3.19 o 
   5   7   0      743.72      771.93     11.73 o 
   6   7   0        2.32        1.99      0.70 o 
   7   7   0       23.33       20.49      1.28 o 
   8   7   0        3.56        3.18      0.99 o 
   9   7   0        9.56        8.55      1.18 o 
  10   7   0       16.71       17.62      1.51 o 
   0   8   0      315.85      330.62      5.07 o 
   1   8   0      669.55      720.01      6.93 o 
   2   8   0      444.38      481.96      5.84 o 
   3   8   0        0.39       -0.32      0.32 o 
   4   8   0       48.67       50.49      1.26 o 
   5   8   0       17.66       23.12      1.62 o 
   6   8   0       75.91       80.29      2.16 o 
   7   8   0       30.76       26.78      1.45 o 
   8   8   0       25.67       24.56      1.52 o 
   9   8   0        4.94        5.20      1.11 o 
  10   8   0        7.10        7.17      1.26 o 
   1   9   0     2513.09     2818.39     31.26 o 
   2   9   0        5.91        5.99      0.61 o 
   3   9   0       21.28       21.88      0.96 o 
   4   9   0       53.96       44.93      1.05 o 
   5   9   0      112.91      117.51      2.23 o 
   6   9   0      102.46      100.11      2.40 o 
   7   9   0        1.43        0.55      1.10 o 
   8   9   0        1.26        0.09      0.88 o 
   9   9   0        2.82        1.54      1.02 o 
  10   9   0        0.91        0.26      1.11 o 
   0  10   0     1020.42     1141.50     20.42 o 
   1  10   0      233.58      307.64      3.77 o 
   2  10   0      242.13      260.19      3.40 o 
   3  10   0        1.52        0.98      0.41 o 
   4  10   0       57.78       53.64      1.18 o 
   5  10   0       18.30       19.14      0.85 o 
   6  10   0       23.66       17.37      0.98 o 
   7  10   0       43.46       46.04      1.79 o 
   8  10   0        3.29        2.32      0.99 o 
   9  10   0        5.14        4.59      1.18 o 
   1  11   0       46.52       38.98      1.00 o 
   2  11   0      505.71      487.23      5.46 o 
   3  11   0       79.83       72.46      1.35 o 
   4  11   0        2.33        2.56      0.46 o 
   5  11   0      153.28      161.37      2.51 o 
   6  11   0       60.91       66.39      3.06 o 
   7  11   0       13.80       15.38      0.96 o 
   8  11   0        6.99        6.03      1.09 o 
   9  11   0        5.03        5.69      1.20 o 
   0  12   0      679.96      700.11     12.88 o 
   1  12   0        2.49        4.76      0.49 o 
   2  12   0       27.69       27.01      0.83 o 
   3  12   0        9.89       10.37      0.61 o 
   4  12   0       11.65        9.71      0.61 o 
   5  12   0       72.71       75.11      1.59 o 
   6  12   0      324.96      353.49      5.26 o 
   7  12   0        5.03        6.30      0.83 o 
   8  12   0        3.44        3.48      1.09 o 
   9  12   0        1.83        0.88      1.06 o 
   1  13   0      238.08      300.98      4.96 o 
   2  13   0      159.98      150.69      2.26 o 
   3  13   0       86.76       90.53      1.64 o 
   4  13   0      195.55      188.85      2.81 o 
   5  13   0       35.39       35.91      1.17 o 
   6  13   0       15.51       18.25      1.16 o 
   7  13   0       49.13       55.19      2.53 o 
   8  13   0       11.97       13.73      1.33 o 
   9  13   0        0.15        0.02      1.06 o 
   0  14   0       20.43       17.70      1.74 o 
   1  14   0        0.69        1.52      0.51 o 
   2  14   0        4.07        4.82      0.59 o 
   3  14   0      100.71       98.94      1.78 o 
   4  14   0       42.40       44.84      1.37 o 
   5  14   0       52.77       47.72      1.33 o 
   6  14   0      179.06      176.11      2.86 o 
   7  14   0       17.81       20.47      1.49 o 
   8  14   0        2.64        3.84      1.09 o 
   9  14   0        7.94        8.79      1.95 o 
   1  15   0        0.49       -0.47      1.11 o 
   2  15   0       11.94       12.68      0.83 o 
   3  15   0      225.47      218.01      3.15 o 
   4  15   0       69.80       66.56      1.50 o 
   5  15   0        0.83        0.39      0.64 o 
   6  15   0        8.86       11.08      0.84 o 
   7  15   0       16.38       14.48      1.40 o 
   8  15   0        0.01        0.63      1.09 o 
   0  16   0       11.67        8.85      1.42 o 
   1  16   0        1.17       -0.63      0.67 o 
   2  16   0        1.76       -0.79      0.80 o 
   3  16   0       12.37        8.35      1.18 o 
   4  16   0      186.61      178.60      2.82 o 
   5  16   0        0.10       -0.33      0.63 o 
   6  16   0      101.87      106.69      2.11 o 
   7  16   0       16.16       12.67      1.33 o 
   8  16   0       28.78       32.82      2.48 o 
   1  17   0       35.06       24.56      1.51 o 
   2  17   0        1.17       -0.57      0.57 o 
   3  17   0       14.20       12.49      0.97 o 
   4  17   0      164.98      159.98      3.05 o 
   5  17   0        1.43        0.49      0.64 o 
   6  17   0        2.59        5.47      0.93 o 
   7  17   0        0.89        1.33      1.03 o 
   8  17   0        2.59        4.03      1.24 o 
   0  18   0       19.50       18.02      2.05 o 
   1  18   0        0.30       -0.29      0.76 o 
   2  18   0        5.91        4.75      0.79 o 
   3  18   0        2.29       -0.28      0.71 o 
   4  18   0        2.78        3.15      0.83 o 
   5  18   0        2.20        1.43      0.83 o 
   6  18   0        1.65        1.15      0.86 o 
   7  18   0        9.80        9.89      1.30 o 
   1  19   0       97.51       90.80      2.43 o 
   2  19   0       61.46       57.14      1.72 o 
   3  19   0        5.03        3.16      0.79 o 
   4  19   0       36.05       34.50      1.89 o 
   5  19   0        5.20        5.55      0.91 o 
   6  19   0        1.70        0.83      0.87 o 
   7  19   0        1.27        0.07      1.12 o 
   0  20   0        5.83        6.16      1.74 o 
   1  20   0        7.17        8.39      1.03 o 
   2  20   0        3.90        3.69      0.81 o 
   3  20   0        1.36        1.01      0.75 o 
   4  20   0        2.74        4.06      0.85 o 
   5  20   0        0.61        0.46      0.80 o 
   6  20   0        0.09       -0.97      0.97 o 
   1  21   0       62.19       54.01      2.78 o 
   2  21   0        4.88        3.32      0.78 o 
   3  21   0        2.12        1.98      0.81 o 
   4  21   0       12.25       11.32      1.23 o 
   5  21   0        0.02        2.12      1.09 o 
   6  21   0        3.58        3.68      1.18 o 
   0  22   0       61.21       61.69      3.80 o 
   1  22   0        7.01       10.04      1.15 o 
   2  22   0        0.59       -0.18      0.77 o 
   3  22   0        1.93        1.25      0.94 o 
   4  22   0       11.74       10.31      1.27 o 
   5  22   0        8.81        8.97      1.29 o 
   1  23   0        1.78        3.14      1.03 o 
   2  23   0        0.00       -0.50      0.97 o 
   3  23   0        0.14        0.53      1.20 o 
   4  23   0        0.00        0.37      1.03 o 
   0  24   0       15.62       16.00      2.61 o 
   1  24   0        8.94        8.84      1.27 o 
   2  24   0        0.17        0.36      1.03 o 
   3  24   0        0.18       -0.79      1.00 o 
   1  25   0        0.16        0.69      1.06 o 
   2  25   0        9.74       13.64      1.45 o 
 -10   1   1        0.34       -0.65      1.17 o 
  -9   1   1        2.37        0.58      1.06 o 
  -8   1   1        0.77        1.15      0.76 o 
  -7   1   1       60.45       64.26      1.61 o 
  -6   1   1       43.56       42.59      1.26 o 
  -5   1   1        0.03       -0.43      0.43 o 
  -4   1   1      233.05      255.44      3.23 o 
  -3   1   1      475.22      469.69      3.97 o 
  -2   1   1     5007.40     5076.52     89.13 o 
  -1   1   1      249.71      218.87      3.37 o 
   0   1   1      826.89      502.35     12.51 o 
   1   1   1       86.87       94.25      1.33 o 
   2   1   1      448.05      445.75      4.67 o 
   3   1   1      122.92      133.03      1.53 o 
   4   1   1       23.12       24.09      0.97 o 
   5   1   1       28.62       26.86      1.12 o 
   6   1   1       52.09       56.41      2.01 o 
   7   1   1       32.82       32.84      2.29 o 
   8   1   1       50.00       49.75      2.29 o 
   9   1   1       53.69       58.37      2.57 o 
  10   1   1       20.14       22.66      1.95 o 
 -10   2   1        6.20        6.62      1.39 o 
  -9   2   1        5.40        2.62      0.96 o 
  -8   2   1       12.88       12.94      1.11 o 
  -7   2   1       17.43       18.14      1.15 o 
  -6   2   1       18.14       22.19      1.11 o 
  -5   2   1      323.66      341.92      4.79 o 
  -4   2   1      590.97      594.09      6.94 o 
  -3   2   1       35.11       28.41      0.96 o 
  -2   2   1    44039.13    40983.45   1035.47 o 
  -1   2   1       43.65       41.02      0.66 o 
   0   2   1    10349.03     7308.77    180.22 o 
   1   2   1      403.04      387.95      3.73 o 
   2   2   1     3204.11     3385.83     34.15 o 
   3   2   1       75.93       79.78      1.39 o 
   4   2   1      344.72      366.62      5.80 o 
   5   2   1       22.06       17.01      1.17 o 
   6   2   1       19.14       20.13      1.69 o 
   7   2   1       73.51       73.72      2.52 o 
   8   2   1       32.56       37.63      2.01 o 
   9   2   1        3.00        2.45      1.23 o 
  10   2   1       10.02        9.13      1.62 o 
 -10   3   1        0.03       -0.42      1.17 o 
  -9   3   1        1.76        2.05      0.94 o 
  -8   3   1        1.48        0.67      0.77 o 
  -7   3   1       20.71       23.24      1.29 o 
  -6   3   1       80.89       86.47      2.09 o 
  -5   3   1        0.26       -0.51      0.51 o 
  -4   3   1      523.09      481.42      6.61 o 
  -3   3   1      159.50      184.57      1.81 o 
  -2   3   1      238.19      274.23      2.52 o 
  -1   3   1     1131.32     1184.32     11.95 o 
   0   3   1      239.52      199.46      3.54 o 
   1   3   1       48.77       44.11      0.47 o 
   2   3   1     2208.10     2262.89     21.67 o 
   3   3   1       72.09       56.19      1.03 o 
   4   3   1      367.61      382.94     10.48 o 
   5   3   1       46.87       55.81      1.58 o 
   6   3   1      131.14      126.41      2.92 o 
   7   3   1       42.46       35.12      1.79 o 
   8   3   1       76.07       77.91      2.74 o 
   9   3   1       82.23       94.68      3.36 o 
  10   3   1       49.40       50.42      2.63 o 
 -10   4   1        9.02        8.52      1.27 o 
  -9   4   1       12.52       12.15      1.20 o 
  -8   4   1        0.03       -0.53      0.78 o 
  -7   4   1       13.21       12.90      1.02 o 
  -6   4   1        2.19        2.98      0.66 o 
  -5   4   1       18.94       19.04      0.98 o 
  -4   4   1       32.07       29.89      1.07 o 
  -3   4   1        0.00        0.20      0.20 o 
  -2   4   1     1047.67     1075.18      9.71 o 
  -1   4   1     2210.71     2342.02     29.58 o 
   0   4   1        0.00       -0.12      0.12 o 
   1   4   1      868.57      841.88      9.14 o 
   2   4   1      631.97      654.98      5.98 o 
   3   4   1     1403.47     1419.59     16.47 o 
   4   4   1      145.14      142.31      2.94 o 
   5   4   1      291.94      296.09      6.27 o 
   6   4   1       20.70       18.98      1.15 o 
   7   4   1        6.61        5.32      0.88 o 
   8   4   1        6.02        5.17      1.29 o 
   9   4   1       40.52       44.02      3.16 o 
  10   4   1        0.32        1.42      1.34 o 
 -10   5   1        0.89        0.24      1.05 o 
  -9   5   1       22.20       23.09      1.51 o 
  -8   5   1        3.81        3.90      1.22 o 
  -7   5   1      234.12      236.21      4.37 o 
  -6   5   1        1.83        2.91      0.69 o 
  -5   5   1      243.33      250.78      3.84 o 
  -4   5   1      269.54      292.97      4.26 o 
  -3   5   1      885.93      971.61     10.30 o 
  -2   5   1      757.59      761.77      7.60 o 
  -1   5   1      681.25      702.75      7.23 o 
   0   5   1       62.19       55.73      0.75 o 
   1   5   1      232.55      217.59      2.09 o 
   2   5   1      150.79      140.50      1.31 o 
   3   5   1     2176.95     2313.19     26.60 o 
   4   5   1      110.54      122.24      2.40 o 
   5   5   1      233.74      240.45      4.19 o 
   6   5   1       95.26       97.69      2.33 o 
   7   5   1        2.02        1.40      0.76 o 
   8   5   1        7.30        7.89      1.09 o 
   9   5   1        3.01        1.84      2.37 o 
  10   5   1        6.76        8.06      1.62 o 
 -10   6   1        7.50        8.67      1.29 o 
  -9   6   1        2.51        3.42      1.03 o 
  -8   6   1       10.11        8.13      1.00 o 
  -7   6   1        0.86        1.62      0.76 o 
  -6   6   1        4.89        4.27      0.69 o 
  -5   6   1      289.39      285.79      4.32 o 
  -4   6   1        8.04        3.50      0.48 o 
  -3   6   1       10.87        5.48      0.41 o 
  -2   6   1      415.15      358.36      3.68 o 
  -1   6   1      643.75      697.81      7.22 o 
   0   6   1     2945.19     3143.63     31.81 o 
   1   6   1       67.64       56.42      0.70 o 
   2   6   1        1.01        1.57      0.27 o 
   3   6   1      522.91      596.14      7.13 o 
   4   6   1      282.54      282.09      4.70 o 
   5   6   1        7.09        3.88      0.67 o 
   6   6   1       30.39       29.69      1.91 o 
   7   6   1       50.83       49.92      1.75 o 
   8   6   1       51.29       52.53      2.00 o 
   9   6   1       30.60       32.24      2.46 o 
  10   6   1        0.02       -1.23      1.23 o 
 -10   7   1        0.82       -0.97      0.97 o 
  -9   7   1        0.01       -0.87      0.87 o 
  -8   7   1        9.03        5.92      0.96 o 
  -7   7   1        5.90        5.50      0.85 o 
  -6   7   1       41.51       46.76      1.59 o 
  -5   7   1      268.15      290.62      4.38 o 
  -4   7   1      103.94       99.79      1.86 o 
  -3   7   1      556.90      577.46      6.94 o 
  -2   7   1      243.84      259.97      2.99 o 
  -1   7   1      437.65      463.52      4.93 o 
   0   7   1      299.20      328.83      3.55 o 
   1   7   1      125.01      131.50      1.48 o 
   2   7   1        6.56        5.61      0.40 o 
   3   7   1      436.04      465.66      5.28 o 
   4   7   1       97.63      101.84      1.79 o 
   5   7   1        4.95        2.81      0.66 o 
   6   7   1       80.55       82.50      2.35 o 
   7   7   1        0.11       -0.44      0.76 o 
   8   7   1        0.27       -0.70      0.85 o 
   9   7   1        0.39        1.05      1.69 o 
  10   7   1       12.39       11.05      1.66 o 
 -10   8   1        0.60       -0.15      0.99 o 
  -9   8   1        3.92        1.95      0.99 o 
  -8   8   1       53.96       50.83      1.94 o 
  -7   8   1        1.31        0.13      0.86 o 
  -6   8   1        3.96        3.78      0.65 o 
  -5   8   1      165.31      157.09      2.71 o 
  -4   8   1      128.22      119.97      2.15 o 
  -3   8   1      553.58      641.98      8.71 o 
  -2   8   1      828.39      931.56      9.92 o 
  -1   8   1      111.56      141.23      1.90 o 
   0   8   1       62.46       75.68      1.04 o 
   1   8   1      328.77      350.73      4.18 o 
   2   8   1      271.60      277.84      3.22 o 
   3   8   1       80.92       71.84      1.10 o 
   4   8   1       13.92       13.69      0.66 o 
   5   8   1       55.75       54.01      1.27 o 
   6   8   1      307.46      313.57      7.08 o 
   7   8   1       36.10       36.86      1.64 o 
   8   8   1       24.76       27.05      2.24 o 
   9   8   1        8.86       10.26      1.24 o 
  10   8   1        1.16        1.90      1.39 o 
 -10   9   1        0.67       -0.32      1.05 o 
  -9   9   1        0.09       -0.94      0.94 o 
  -8   9   1        0.01       -0.85      0.85 o 
  -7   9   1       26.32       19.88      1.27 o 
  -6   9   1      160.40      156.25      2.84 o 
  -5   9   1       38.74       32.47      1.16 o 
  -4   9   1       26.62       27.68      1.01 o 
  -3   9   1        2.62        1.75      0.40 o 
  -2   9   1       65.70       60.24      1.10 o 
  -1   9   1      241.78      246.58      3.45 o 
   0   9   1     1242.69     1348.96     13.82 o 
   1   9   1      315.51      298.50      3.65 o 
   2   9   1      150.61      137.06      1.99 o 
   3   9   1        0.07        0.21      0.26 o 
   4   9   1        1.79        2.23      0.42 o 
   5   9   1        5.66        5.51      0.67 o 
   6   9   1       11.71       11.51      0.98 o 
   7   9   1       17.57       19.01      1.65 o 
   8   9   1        7.91        7.45      1.12 o 
   9   9   1        2.32        0.29      0.99 o 
 -10  10   1        0.39       -0.43      1.11 o 
  -9  10   1        0.05       -0.97      1.20 o 
  -8  10   1       44.20       47.38      1.94 o 
  -7  10   1       28.83       28.81      1.55 o 
  -6  10   1        3.67        5.40      0.75 o 
  -5  10   1        7.56        8.01      0.73 o 
  -4  10   1       19.86       23.55      0.87 o 
  -3  10   1       49.11       49.60      1.07 o 
  -2  10   1      381.72      432.81      5.81 o 
  -1  10   1        0.00        0.79      0.42 o 
   0  10   1       22.18       35.86      0.86 o 
   1  10   1        8.45       11.24      0.57 o 
   2  10   1       82.00       79.82      1.34 o 
   3  10   1      109.70       99.00      1.44 o 
   4  10   1        0.57        0.70      0.37 o 
   5  10   1       81.51       81.99      1.72 o 
   6  10   1      145.52      146.79      4.31 o 
   7  10   1       13.21       11.80      1.12 o 
   8  10   1       10.60       10.76      1.20 o 
   9  10   1        0.05        0.18      0.99 o 
  -9  11   1        7.82        9.63      1.31 o 
  -8  11   1       15.50       16.50      1.73 o 
  -7  11   1       25.14       23.66      1.49 o 
  -6  11   1       84.22       86.42      2.03 o 
  -5  11   1       25.82       24.77      0.98 o 
  -4  11   1       10.33       10.62      0.63 o 
  -3  11   1      243.63      262.80      3.54 o 
  -2  11   1        0.03        0.09      0.43 o 
  -1  11   1     2259.31     2652.39     38.09 o 
   0  11   1       12.59       11.41      0.98 o 
   1  11   1       23.85       21.32      0.75 o 
   2  11   1        7.40        4.42      0.40 o 
   3  11   1       47.45       42.03      1.17 o 
   4  11   1        0.01        1.27      0.42 o 
   5  11   1        0.26        1.04      0.55 o 
   6  11   1       15.76       13.53      0.88 o 
   7  11   1        4.23        4.98      1.00 o 
   8  11   1        3.27        2.84      0.99 o 
   9  11   1        4.69        3.77      1.22 o 
  -9  12   1        0.26       -0.65      1.05 o 
  -8  12   1       14.74       16.03      1.39 o 
  -7  12   1       12.35       12.35      1.09 o 
  -6  12   1       29.96       37.20      1.65 o 
  -5  12   1       41.47       43.12      1.18 o 
  -4  12   1       73.46       77.50      1.52 o 
  -3  12   1        5.34        4.09      0.49 o 
  -2  12   1       67.42       69.00      1.46 o 
  -1  12   1        0.96        0.47      0.79 o 
   0  12   1       54.31       57.31      1.28 o 
   1  12   1      111.97      101.66      1.78 o 
   2  12   1        1.39        2.47      0.46 o 
   3  12   1        6.64       10.61      0.69 o 
   4  12   1       42.94       45.33      1.11 o 
   5  12   1      326.14      347.39      5.05 o 
   6  12   1       14.94       15.34      1.05 o 
   7  12   1        1.56        1.83      1.33 o 
   8  12   1        1.80        1.32      1.00 o 
   9  12   1        0.65        0.61      1.03 o 
  -9  13   1        2.61        1.94      1.12 o 
  -8  13   1        4.74        6.50      1.18 o 
  -7  13   1       31.63       34.61      1.34 o 
  -6  13   1       75.81       76.29      1.70 o 
  -5  13   1       40.05       41.65      1.24 o 
  -4  13   1       69.09       64.05      1.41 o 
  -3  13   1       38.65       28.49      0.94 o 
  -2  13   1       48.65       46.51      1.20 o 
  -1  13   1      158.22      183.77      2.84 o 
   0  13   1        1.04       -0.13      0.42 o 
   1  13   1       18.72       17.28      0.94 o 
   2  13   1        9.65       10.62      0.81 o 
   3  13   1      133.41      125.03      2.34 o 
   4  13   1       26.28       33.87      1.34 o 
   5  13   1       98.08      101.36      3.20 o 
   6  13   1        0.49        0.85      0.64 o 
   7  13   1        0.44        0.47      0.88 o 
   8  13   1        1.05        0.77      0.99 o 
   9  13   1        0.19       -0.49      1.05 o 
  -9  14   1        0.19       -1.07      1.33 o 
  -8  14   1       82.03       95.77      2.88 o 
  -7  14   1       11.35       13.13      0.96 o 
  -6  14   1      208.39      221.05      4.55 o 
  -5  14   1        7.77        5.84      0.69 o 
  -4  14   1        8.47        9.81      0.70 o 
  -3  14   1        5.85        6.55      0.58 o 
  -2  14   1      157.71      157.33      2.64 o 
  -1  14   1        7.49        7.22      0.67 o 
   0  14   1       55.55       60.15      1.61 o 
   1  14   1        2.41        2.47      0.57 o 
   2  14   1        9.64        7.76      0.73 o 
   3  14   1       92.26       92.61      2.02 o 
   4  14   1      623.85      659.84      9.34 o 
   5  14   1      158.80      160.91      3.45 o 
   6  14   1      136.97      146.89      3.38 o 
   7  14   1        3.56        3.12      0.97 o 
   8  14   1        5.50        5.94      1.15 o 
  -8  15   1        1.68        4.08      1.18 o 
  -7  15   1        0.00        0.80      0.72 o 
  -6  15   1      123.82      126.32      2.43 o 
  -5  15   1       19.98       19.41      1.00 o 
  -4  15   1       97.69      107.61      2.02 o 
  -3  15   1       24.87       26.76      1.00 o 
  -2  15   1       58.56       62.79      1.52 o 
  -1  15   1        8.56        9.64      0.94 o 
   0  15   1        0.12       -0.32      0.67 o 
   1  15   1      116.85      120.23      3.14 o 
   2  15   1      348.37      334.84      5.07 o 
   3  15   1       32.59       23.55      2.24 o 
   4  15   1      176.07      171.16      3.13 o 
   5  15   1        6.11        7.96      0.88 o 
   6  15   1        2.03        2.51      0.94 o 
   7  15   1        2.62        1.79      1.00 o 
   8  15   1        4.99        6.38      1.21 o 
  -8  16   1       12.45        8.60      1.59 o 
  -7  16   1        5.94        6.28      1.04 o 
  -6  16   1       38.33       36.56      1.37 o 
  -5  16   1       19.96       17.66      1.01 o 
  -4  16   1        1.29        0.53      0.56 o 
  -3  16   1       11.80       11.32      0.75 o 
  -2  16   1       11.12        8.02      0.70 o 
  -1  16   1       21.59       16.63      1.05 o 
   0  16   1        2.20        0.55      1.50 o 
   1  16   1        0.50       -0.79      1.11 o 
   2  16   1       25.03       22.51      2.14 o 
   3  16   1        2.79        1.54      0.82 o 
   4  16   1      136.36      129.42      2.63 o 
   5  16   1       79.49       86.83      2.17 o 
   6  16   1        0.01        1.12      0.94 o 
   7  16   1        8.01        7.52      1.21 o 
   8  16   1        1.81        1.21      1.12 o 
  -8  17   1        1.98        0.80      1.44 o 
  -7  17   1        0.00        0.18      0.87 o 
  -6  17   1        7.42        8.37      0.85 o 
  -5  17   1        0.75        0.67      0.69 o 
  -4  17   1        4.92        2.11      0.64 o 
  -3  17   1       78.84       63.29      1.50 o 
  -2  17   1        1.53        0.74      0.69 o 
  -1  17   1       66.39       52.75      1.69 o 
   0  17   1        3.30        0.47      0.78 o 
   1  17   1      127.58      103.38      3.08 o 
   2  17   1        0.05       -0.61      0.61 o 
   3  17   1       27.64       26.53      2.01 o 
   4  17   1        7.05        6.59      0.86 o 
   5  17   1        0.13       -0.21      0.72 o 
   6  17   1        0.05        1.22      0.97 o 
   7  17   1        9.73       10.64      1.31 o 
  -7  18   1        0.00       -0.75      1.09 o 
  -6  18   1       19.81       18.22      1.04 o 
  -5  18   1        3.24        3.39      0.69 o 
  -4  18   1        5.21        5.32      0.76 o 
  -3  18   1        4.11        4.43      0.69 o 
  -2  18   1        7.80        7.22      0.90 o 
  -1  18   1        1.72        1.37      0.79 o 
   0  18   1        3.17        2.82      0.94 o 
   1  18   1        0.15        0.27      0.76 o 
   2  18   1        0.33       -0.61      0.61 o 
   3  18   1        1.64        1.59      0.69 o 
   4  18   1       37.52       38.40      1.42 o 
   5  18   1        2.02        0.74      0.94 o 
   6  18   1        4.89        4.46      1.12 o 
   7  18   1        4.29        5.41      1.15 o 
  -7  19   1        0.14       -0.57      1.09 o 
  -6  19   1        2.68        2.84      0.77 o 
  -5  19   1        3.62        4.91      0.74 o 
  -4  19   1        0.85       -0.01      0.60 o 
  -3  19   1       79.62       75.16      2.26 o 
  -2  19   1       30.17       28.97      1.95 o 
  -1  19   1       71.11       61.67      3.46 o 
   0  19   1       45.26       38.92      2.07 o 
   1  19   1       10.74        8.97      1.00 o 
   2  19   1        5.26        4.90      0.76 o 
   3  19   1        0.85        0.26      0.68 o 
   4  19   1        5.26        5.78      0.99 o 
   5  19   1        6.68        6.21      1.12 o 
   6  19   1        7.12        7.04      1.21 o 
   7  19   1        0.42        0.83      1.28 o 
  -6  20   1        0.00       -0.52      1.06 o 
  -5  20   1        0.30       -0.67      0.67 o 
  -4  20   1       10.96       10.31      1.00 o 
  -3  20   1        1.42        2.86      0.83 o 
  -2  20   1       27.21       22.30      1.45 o 
  -1  20   1        2.24        2.07      0.88 o 
   0  20   1        1.33        2.15      1.06 o 
   1  20   1        3.98        2.69      0.91 o 
   2  20   1       52.29       53.00      2.28 o 
   3  20   1        7.14        8.22      1.06 o 
   4  20   1        3.61        3.85      1.03 o 
   5  20   1        5.89        4.40      1.41 o 
   6  20   1        0.76        1.24      1.09 o 
  -6  21   1        0.59        0.00      1.39 o 
  -5  21   1        0.04        1.11      1.03 o 
  -4  21   1        7.01        7.49      0.96 o 
  -3  21   1        0.02        0.27      0.78 o 
  -2  21   1       36.70       35.44      1.50 o 
  -1  21   1       38.95       36.10      2.47 o 
   0  21   1       20.23       20.17      1.62 o 
   1  21   1        3.12        3.40      0.94 o 
   2  21   1        2.79        3.43      0.97 o 
   3  21   1        3.37        3.94      0.97 o 
   4  21   1        2.51        3.46      1.06 o 
   5  21   1        0.13       -0.96      1.03 o 
  -5  22   1        0.90        1.28      1.74 o 
  -4  22   1        6.08        5.64      1.15 o 
  -3  22   1        1.86        2.57      0.86 o 
  -2  22   1        0.19        0.19      0.78 o 
  -1  22   1        2.67        5.03      1.03 o 
   0  22   1        4.33        4.90      1.23 o 
   1  22   1        0.23        0.95      0.91 o 
   2  22   1        0.00        1.38      0.94 o 
   3  22   1       10.88        8.91      1.19 o 
   4  22   1       45.65       58.54      2.31 o 
   5  22   1        0.63        1.90      1.34 o 
  -4  23   1        0.19       -0.24      1.23 o 
  -3  23   1        1.05        0.57      0.99 o 
  -2  23   1        0.00        0.13      0.82 o 
  -1  23   1        6.92        3.95      1.06 o 
   0  23   1        2.56        2.78      1.26 o 
   1  23   1        7.77        8.00      1.15 o 
   2  23   1        5.78        6.07      1.15 o 
   3  23   1        2.05        3.63      1.39 o 
   4  23   1        3.32        5.49      1.50 o 
  -3  24   1        0.07       -0.24      1.34 o 
  -2  24   1        3.62        2.83      1.22 o 
  -1  24   1        0.32        0.97      1.28 o 
   0  24   1        0.00       -0.79      1.58 o 
   1  24   1        3.31        2.67      2.45 o 
   2  24   1        0.37       -0.39      1.23 o 
   3  24   1        9.10       12.56      1.73 o 
  -2  25   1        4.40        6.83      1.62 o 
  -1  25   1        8.86       13.11      1.78 o 
   0  25   1        3.40        3.46      1.23 o 
   1  25   1        3.48        5.22      1.50 o 
   2  25   1        0.41        0.16      1.90 o 
 -10   0   2        3.52       -0.47      1.58 o 
  -9   0   2       15.98       13.65      1.51 o 
  -8   0   2       10.79        8.57      1.58 o 
  -7   0   2      107.91      117.30      3.29 o 
  -6   0   2      355.14      379.54      7.62 o 
  -5   0   2      201.20      195.37      4.32 o 
  -4   0   2     4250.39     4603.30     65.52 o 
  -3   0   2     1452.89     1426.35     15.33 o 
  -2   0   2    29907.50    32380.69    479.77 o 
  -1   0   2     3371.08     3497.50     77.27 o 
   1   0   2     1111.74     1177.34     20.57 o 
   2   0   2      711.46      787.34     14.58 o 
   3   0   2      416.07      416.93      9.89 o 
   4   0   2      646.88      659.69     17.17 o 
   5   0   2      195.48      197.32      6.04 o 
   6   0   2        2.60        5.37      1.58 o 
   7   0   2        3.90        3.48      1.42 o 
   8   0   2       64.40       60.59      3.48 o 
   9   0   2      141.37      156.54      6.18 o 
  10   0   2        1.06        1.26      1.90 o 
 -10   1   2        0.43       -1.12      1.12 o 
  -9   1   2        0.46       -0.58      0.81 o 
  -8   1   2       30.22       30.04      1.30 o 
  -7   1   2       22.92       24.27      1.16 o 
  -6   1   2        2.25        0.54      0.59 o 
  -5   1   2       73.65       78.69      1.65 o 
  -4   1   2     1234.34     1223.70     11.93 o 
  -3   1   2      135.02      149.13      1.31 o 
  -2   1   2       70.19       82.58      1.51 o 
  -1   1   2        0.32        2.68      0.17 o 
   0   1   2      312.63      258.60      6.49 o 
   1   1   2     1208.71     1159.63     12.81 o 
   2   1   2      108.48      129.42      1.49 o 
   3   1   2       42.98       34.90      0.76 o 
   4   1   2      348.98      357.93      6.91 o 
   5   1   2      245.39      261.97      5.46 o 
   6   1   2      783.08      786.28     14.73 o 
   7   1   2       56.43       62.69      2.40 o 
   8   1   2       69.83       69.19      2.63 o 
   9   1   2       80.81       93.22      5.30 o 
  10   1   2       21.91       26.40      4.58 o 
 -10   2   2        0.01       -0.96      0.96 o 
  -9   2   2        4.92        6.15      1.05 o 
  -8   2   2        7.88        8.93      0.98 o 
  -7   2   2        4.20        7.56      1.15 o 
  -6   2   2      143.45      137.14      2.43 o 
  -5   2   2      674.19      637.72      7.77 o 
  -4   2   2       23.55       14.48      1.16 o 
  -3   2   2      124.87      112.60      1.14 o 
  -2   2   2     1819.24     1888.50     14.72 o 
  -1   2   2     2323.02     2454.90     24.23 o 
   0   2   2      471.22      483.32      7.01 o 
   1   2   2     1612.24     1738.84     19.20 o 
   2   2   2      307.04      295.75      3.17 o 
   3   2   2      787.16      832.83     12.20 o 
   4   2   2       89.25       82.77      2.18 o 
   5   2   2        0.52       -0.60      0.61 o 
   6   2   2       45.69       46.85      1.90 o 
   7   2   2       10.49       11.08      1.23 o 
   8   2   2        0.21       -0.05      1.06 o 
   9   2   2        5.22        4.34      1.45 o 
  10   2   2        0.54        1.97      1.34 o 
 -10   3   2        0.01       -0.96      0.96 o 
  -9   3   2       44.18       43.40      1.87 o 
  -8   3   2        4.56        6.06      0.89 o 
  -7   3   2       19.72       19.37      1.21 o 
  -6   3   2        7.66        8.12      0.70 o 
  -5   3   2       14.21       18.38      1.33 o 
  -4   3   2     1042.68     1064.23     11.31 o 
  -3   3   2      186.49      172.04      1.61 o 
  -2   3   2      536.92      511.59      4.24 o 
  -1   3   2       43.00       35.05      0.49 o 
   0   3   2      352.61      318.31      4.21 o 
   1   3   2     1197.21     1214.12     13.48 o 
   2   3   2      269.33      313.93      3.13 o 
   3   3   2      975.51     1063.14     12.01 o 
   4   3   2      317.27      345.09      4.69 o 
   5   3   2       16.10       11.93      1.01 o 
   6   3   2       32.13       32.14      1.62 o 
   7   3   2      125.15      132.85      7.92 o 
   8   3   2       40.73       40.08      2.18 o 
   9   3   2       15.00       14.96      1.68 o 
  10   3   2        1.98        2.21      1.45 o 
 -10   4   2        0.00       -0.92      0.92 o 
  -9   4   2        2.44        0.28      0.94 o 
  -8   4   2       17.61       17.17      1.18 o 
  -7   4   2       18.42       18.24      1.18 o 
  -6   4   2        3.80        3.66      0.66 o 
  -5   4   2      182.22      181.20      2.93 o 
  -4   4   2     1673.62     1869.10     26.48 o 
  -3   4   2     1461.47     1511.45     13.87 o 
  -2   4   2      814.74      769.46      7.70 o 
  -1   4   2     2086.06     2261.47     23.47 o 
   0   4   2      253.33      241.83      3.17 o 
   1   4   2     1229.23     1347.82     12.65 o 
   2   4   2     1931.14     2124.94     20.49 o 
   3   4   2     1419.46     1516.70     15.94 o 
   4   4   2       38.38       38.72      1.21 o 
   5   4   2       63.36       58.02      2.19 o 
   6   4   2        0.75       -0.87      1.03 o 
   7   4   2        0.01        0.16      0.89 o 
   8   4   2        7.39        6.30      1.28 o 
   9   4   2       39.85       42.27      2.39 o 
  10   4   2        0.46       -0.16      1.23 o 
 -10   5   2        2.04        0.44      1.03 o 
  -9   5   2        3.88        2.04      0.96 o 
  -8   5   2        0.26       -0.18      0.72 o 
  -7   5   2       18.37       19.43      1.21 o 
  -6   5   2       76.72       72.51      1.67 o 
  -5   5   2       13.27       11.80      0.72 o 
  -4   5   2        5.29       11.68      1.85 o 
  -3   5   2        0.06        0.38      0.25 o 
  -2   5   2       49.47       44.67      0.60 o 
  -1   5   2      268.58      274.21      3.00 o 
   0   5   2        2.29        2.33      0.20 o 
   1   5   2      475.86      512.93      4.73 o 
   2   5   2        6.00        4.65      0.30 o 
   3   5   2      456.18      533.93      5.92 o 
   4   5   2      366.43      363.08      5.59 o 
   5   5   2        0.04       -0.05      0.55 o 
   6   5   2        2.63        1.01      0.66 o 
   7   5   2       40.43       36.61      1.90 o 
   8   5   2      152.07      154.65      4.26 o 
   9   5   2        9.19        9.98      1.56 o 
  10   5   2        0.00       -1.23      1.23 o 
 -10   6   2       13.95       12.16      2.21 o 
  -9   6   2        1.22        0.01      0.96 o 
  -8   6   2        7.68        5.16      0.91 o 
  -7   6   2        4.03        3.76      0.78 o 
  -6   6   2        0.55        1.61      0.57 o 
  -5   6   2      283.02      316.09      4.66 o 
  -4   6   2      681.54      762.32     10.25 o 
  -3   6   2      502.19      522.87      6.29 o 
  -2   6   2      185.89      166.16      1.94 o 
  -1   6   2       38.87       40.17      0.72 o 
   0   6   2      595.34      611.94      6.96 o 
   1   6   2      670.68      728.28      6.99 o 
   2   6   2       30.36       32.68      0.67 o 
   3   6   2      250.93      263.49      3.31 o 
   4   6   2      213.06      247.93      3.60 o 
   5   6   2        9.23       10.84      0.46 o 
   6   6   2        8.60        7.74      0.58 o 
   7   6   2       52.08       51.91      1.82 o 
   8   6   2        6.67        7.46      1.34 o 
   9   6   2        0.27       -0.08      1.23 o 
  10   6   2        1.39       -1.23      1.23 o 
 -10   7   2        0.00        0.54      1.34 o 
  -9   7   2       19.12       14.35      1.27 o 
  -8   7   2        5.72        5.19      1.04 o 
  -7   7   2       30.62       30.59      1.44 o 
  -6   7   2        5.88        3.27      0.62 o 
  -5   7   2      176.73      188.03      3.08 o 
  -4   7   2      640.12      654.21      8.94 o 
  -3   7   2        0.65       -0.19      0.31 o 
  -2   7   2      856.12      888.43     14.42 o 
  -1   7   2      541.78      534.70      6.17 o 
   0   7   2      868.21      903.51     11.39 o 
   1   7   2      142.58      148.83      1.75 o 
   2   7   2      232.33      289.85      3.05 o 
   3   7   2      134.39      171.24      2.38 o 
   4   7   2      108.89      125.07      2.12 o 
   5   7   2        2.58        3.46      0.35 o 
   6   7   2        0.71       -0.36      0.65 o 
   7   7   2       32.69       31.62      1.60 o 
   8   7   2       94.53       96.86      3.25 o 
   9   7   2        0.50        0.37      1.17 o 
 -10   8   2       11.54       11.25      1.71 o 
  -9   8   2       13.52       13.54      1.31 o 
  -8   8   2        1.51        1.25      0.87 o 
  -7   8   2        8.13        7.40      0.83 o 
  -6   8   2       18.89       17.67      0.98 o 
  -5   8   2       40.65       37.21      1.23 o 
  -4   8   2      411.21      430.05      6.10 o 
  -3   8   2       35.37       44.29      1.03 o 
  -2   8   2      119.21      123.36      1.95 o 
  -1   8   2       93.41      103.23      1.77 o 
   0   8   2      177.06      177.63      2.57 o 
   1   8   2       77.19       86.98      2.23 o 
   2   8   2       92.83       73.29      1.09 o 
   3   8   2       15.84       19.66      0.75 o 
   4   8   2        3.33        6.30      0.72 o 
   5   8   2        3.04        1.53      0.79 o 
   6   8   2      137.92      134.27      2.31 o 
   7   8   2       77.16       74.94      3.08 o 
   8   8   2        9.94        9.79      1.90 o 
   9   8   2        0.20       -1.17      1.17 o 
 -10   9   2        0.35       -0.68      1.33 o 
  -9   9   2        4.10        3.82      1.07 o 
  -8   9   2        4.04        2.75      0.94 o 
  -7   9   2       48.69       47.97      1.54 o 
  -6   9   2       40.80       43.83      1.75 o 
  -5   9   2       68.63       73.02      1.66 o 
  -4   9   2       12.42       11.54      0.72 o 
  -3   9   2     1249.55     1356.90     17.88 o 
  -2   9   2        4.70        4.98      0.51 o 
  -1   9   2      184.29      218.76      3.04 o 
   0   9   2      253.36      269.61      3.71 o 
   1   9   2       25.94       24.05      0.51 o 
   2   9   2        0.22       -0.26      0.26 o 
   3   9   2       75.36       95.47      1.76 o 
   4   9   2      109.16      110.09      2.56 o 
   5   9   2        4.51       -0.08      1.95 o 
   6   9   2        0.50       -0.25      0.79 o 
   7   9   2       24.67       22.10      1.42 o 
   8   9   2        0.36        0.42      1.17 o 
   9   9   2        0.34        1.26      1.28 o 
 -10  10   2        0.04        0.33      1.39 o 
  -9  10   2        6.63        6.64      1.48 o 
  -8  10   2        6.70        6.13      1.22 o 
  -7  10   2        0.42        2.98      0.95 o 
  -6  10   2       29.50       31.07      1.27 o 
  -5  10   2        0.46        0.62      0.54 o 
  -4  10   2       48.32       45.46      1.25 o 
  -3  10   2       91.49      101.08      1.70 o 
  -2  10   2       19.22       21.57      1.56 o 
  -1  10   2        3.41        2.37      0.34 o 
   0  10   2       27.75       31.97      0.85 o 
   1  10   2       60.97       69.83      1.07 o 
   2  10   2        5.02        6.72      0.37 o 
   3  10   2       41.63       36.43      1.09 o 
   4  10   2      239.59      239.44      4.26 o 
   5  10   2      219.08      229.55     13.20 o 
   6  10   2       79.72       80.03      2.25 o 
   7  10   2       48.85       52.34      1.97 o 
   8  10   2       17.84       17.70      1.37 o 
   9  10   2       22.51       26.00      1.70 o 
  -9  11   2        0.19        0.49      1.37 o 
  -8  11   2      118.18      127.93      4.15 o 
  -7  11   2      101.20      110.78      2.46 o 
  -6  11   2        1.59        1.91      0.67 o 
  -5  11   2        0.00       -0.50      0.50 o 
  -4  11   2       76.07       69.71      1.42 o 
  -3  11   2      158.79      146.46      2.21 o 
  -2  11   2        0.18        0.39      0.41 o 
  -1  11   2       16.87       16.39      0.80 o 
   0  11   2        3.90        4.89      0.45 o 
   1  11   2       16.85       17.79      0.60 o 
   2  11   2       75.22       73.19      1.26 o 
   3  11   2      304.52      301.09      5.09 o 
   4  11   2       39.93       40.18      2.76 o 
   5  11   2        6.45        7.19      1.25 o 
   6  11   2        0.03       -0.73      0.73 o 
   7  11   2        0.34       -0.52      0.81 o 
   8  11   2        2.89        2.48      1.03 o 
   9  11   2        4.11        5.63      1.85 o 
  -9  12   2        1.87        3.44      1.58 o 
  -8  12   2      118.66      137.11      3.40 o 
  -7  12   2       15.32       18.06      2.03 o 
  -6  12   2       14.28       18.50      1.14 o 
  -5  12   2        4.48        3.92      0.58 o 
  -4  12   2       95.39       92.79      1.81 o 
  -3  12   2       35.60       36.31      1.01 o 
  -2  12   2      110.55      121.65      2.08 o 
  -1  12   2        0.46        0.04      0.38 o 
   0  12   2       34.14       39.90      1.02 o 
   1  12   2        0.30       -0.20      0.30 o 
   2  12   2      198.65      190.31      2.67 o 
   3  12   2      478.87      465.83      7.49 o 
   4  12   2     1157.57     1174.46     17.60 o 
   5  12   2        4.93        3.89      0.88 o 
   6  12   2        2.88        1.63      0.82 o 
   7  12   2        0.96        1.12      0.88 o 
   8  12   2        1.37        0.94      0.94 o 
   9  12   2        5.82        2.72      1.39 o 
  -9  13   2       12.98       13.40      1.82 o 
  -8  13   2       37.00       47.27      2.04 o 
  -7  13   2       65.71       78.08      1.86 o 
  -6  13   2       15.92       19.84      1.00 o 
  -5  13   2        3.32        3.44      0.62 o 
  -4  13   2       27.42       26.08      0.96 o 
  -3  13   2        0.46        1.24      0.45 o 
  -2  13   2       73.81       76.88      1.60 o 
  -1  13   2        2.08        0.71      0.45 o 
   0  13   2      203.90      174.45      2.74 o 
   1  13   2        0.12        0.28      0.41 o 
   2  13   2      353.84      335.73      4.37 o 
   3  13   2      391.70      377.96      5.60 o 
   4  13   2      129.63      134.41      3.02 o 
   5  13   2       67.41       68.12      2.04 o 
   6  13   2        3.42        4.10      0.94 o 
   7  13   2        2.38        1.69      0.94 o 
   8  13   2        0.13       -0.88      0.88 o 
  -9  14   2        0.01        2.05      2.21 o 
  -8  14   2       39.66       44.54      1.76 o 
  -7  14   2        1.23        1.91      0.75 o 
  -6  14   2        0.07        0.29      0.63 o 
  -5  14   2        3.79        2.78      0.64 o 
  -4  14   2        4.96        4.37      0.59 o 
  -3  14   2       17.26       16.85      0.82 o 
  -2  14   2        0.10        0.12      0.48 o 
  -1  14   2        4.67        3.12      0.56 o 
   0  14   2        1.93        2.93      0.72 o 
   1  14   2        3.48        5.36      0.57 o 
   2  14   2       44.93       39.27      1.13 o 
   3  14   2      734.54      737.74     10.24 o 
   4  14   2       98.15       98.85      3.67 o 
   5  14   2       35.11       36.88      1.64 o 
   6  14   2       21.60       24.54      1.49 o 
   7  14   2        0.02       -0.30      0.94 o 
   8  14   2        0.99        0.63      1.23 o 
  -8  15   2        0.00        1.80      1.21 o 
  -7  15   2        0.41       -0.20      0.85 o 
  -6  15   2       17.37       13.38      0.93 o 
  -5  15   2       67.49       60.77      1.49 o 
  -4  15   2       25.29       23.78      1.02 o 
  -3  15   2        0.00        0.27      0.48 o 
  -2  15   2       13.06        9.19      0.72 o 
  -1  15   2        0.02        0.52      0.60 o 
   0  15   2      149.92      154.15      3.75 o 
   1  15   2      668.47      640.31      8.85 o 
   2  15   2      139.84      135.81      2.26 o 
   3  15   2        0.61        0.63      0.85 o 
   4  15   2        0.08        1.01      0.85 o 
   5  15   2        4.04        3.53      0.91 o 
   6  15   2        1.14        2.21      0.88 o 
   7  15   2        1.95        2.55      1.03 o 
   8  15   2        0.55       -0.24      1.23 o 
  -8  16   2       26.58       28.64      1.92 o 
  -7  16   2        0.09       -0.83      0.83 o 
  -6  16   2       11.48       11.29      0.91 o 
  -5  16   2        2.16        1.85      0.66 o 
  -4  16   2        1.20        0.64      0.59 o 
  -3  16   2        4.40        3.30      0.59 o 
  -2  16   2        2.73        2.71      0.62 o 
  -1  16   2        2.11        1.33      0.60 o 
   0  16   2       41.69       40.10      6.96 o 
   1  16   2      126.01      123.67      2.77 o 
   2  16   2      394.93      408.22      5.35 o 
   3  16   2       84.48       78.94      1.88 o 
   4  16   2      119.09      138.67      3.20 o 
   5  16   2       22.43       21.54      1.40 o 
   6  16   2       10.23       10.07      1.19 o 
   7  16   2       15.00       19.67      1.90 o 
  -8  17   2        2.17        3.14      1.23 o 
  -7  17   2       10.10        9.03      1.11 o 
  -6  17   2       16.74       14.50      1.11 o 
  -5  17   2       26.42       23.46      1.11 o 
  -4  17   2       38.03       34.36      1.22 o 
  -3  17   2        0.05       -0.52      0.52 o 
  -2  17   2        9.18        7.48      0.75 o 
  -1  17   2       38.43       42.16      1.61 o 
   0  17   2       23.86       23.19      3.08 o 
   1  17   2      153.97      152.54      2.83 o 
   2  17   2      287.46      292.49      4.61 o 
   3  17   2       29.41       26.02      1.49 o 
   4  17   2        2.21        1.42      0.85 o 
   5  17   2        0.25       -0.82      0.82 o 
   6  17   2        9.68       11.06      1.24 o 
   7  17   2        0.56        0.95      2.37 o 
  -7  18   2        1.59        0.01      0.88 o 
  -6  18   2        0.22       -0.80      0.80 o 
  -5  18   2        1.72        0.78      0.65 o 
  -4  18   2        2.15       -0.16      0.63 o 
  -3  18   2       32.04       28.32      1.15 o 
  -2  18   2        0.04       -0.50      0.60 o 
  -1  18   2        0.30        1.00      0.72 o 
   0  18   2       16.94       15.66      1.66 o 
   1  18   2       24.42       24.66      1.19 o 
   2  18   2      128.86      131.01      3.02 o 
   3  18   2       11.30       10.66      1.09 o 
   4  18   2        0.17       -0.16      0.82 o 
   5  18   2        0.61        0.67      0.88 o 
   6  18   2        1.57       -0.39      1.12 o 
   7  18   2        3.21        3.95      1.45 o 
  -7  19   2        0.14       -1.11      1.11 o 
  -6  19   2        0.17       -0.52      0.83 o 
  -5  19   2        0.71        0.16      0.78 o 
  -4  19   2       24.62       24.42      1.14 o 
  -3  19   2       54.72       48.93      1.43 o 
  -2  19   2        0.06       -0.61      0.76 o 
  -1  19   2      117.98      109.73      2.74 o 
   0  19   2       54.40       50.67      2.18 o 
   1  19   2        0.43       -0.76      0.76 o 
   2  19   2       35.63       40.33      1.79 o 
   3  19   2        4.62        4.65      0.94 o 
   4  19   2        0.30       -0.16      0.82 o 
   5  19   2        6.05        5.69      1.34 o 
   6  19   2        2.37        3.08      1.34 o 
  -6  20   2        6.32        7.33      1.05 o 
  -5  20   2        0.63        0.12      0.82 o 
  -4  20   2        0.27        0.24      0.77 o 
  -3  20   2        1.38        0.69      0.78 o 
  -2  20   2       10.33       10.31      1.11 o 
  -1  20   2        4.52        6.49      1.02 o 
   0  20   2        0.95        0.88      0.94 o 
   1  20   2        7.83        7.40      1.00 o 
   2  20   2       25.61       31.34      1.67 o 
   3  20   2        8.50        7.71      1.09 o 
   4  20   2        0.16        0.86      1.17 o 
   5  20   2       19.40       22.12      1.90 o 
   6  20   2        0.74       -0.70      1.58 o 
  -6  21   2        3.85        3.90      0.97 o 
  -5  21   2        4.16        3.15      0.94 o 
  -4  21   2       12.94       17.03      1.20 o 
  -3  21   2       11.41        7.07      1.15 o 
  -2  21   2       14.83       10.92      1.51 o 
  -1  21   2       14.91       14.94      1.68 o 
   0  21   2       17.35       14.70      1.44 o 
   1  21   2        3.71        2.82      0.94 o 
   2  21   2       15.95       16.35      1.68 o 
   3  21   2        0.71        2.37      1.23 o 
   4  21   2        8.04       10.04      1.50 o 
   5  21   2       10.51       13.75      1.73 o 
  -5  22   2        0.42       -0.14      0.90 o 
  -4  22   2        1.92       -0.20      1.03 o 
  -3  22   2        1.14        0.93      0.99 o 
  -2  22   2        9.80        5.54      1.34 o 
  -1  22   2        0.06        0.24      1.12 o 
   0  22   2       13.42       11.64      1.74 o 
   1  22   2       17.07       17.98      1.73 o 
   2  22   2        8.00        7.28      1.45 o 
   3  22   2        5.66        6.07      1.39 o 
   4  22   2       12.62       17.83      1.90 o 
  -4  23   2        3.49        2.74      1.19 o 
  -3  23   2        0.03        1.50      1.09 o 
  -2  23   2        0.42        0.95      1.28 o 
  -1  23   2       11.60       12.80      1.62 o 
   0  23   2        2.77        3.79      1.33 o 
   1  23   2        0.03        1.13      1.34 o 
   2  23   2        0.19        1.26      1.34 o 
   3  23   2        0.31       -0.17      1.50 o 
   4  23   2        5.81       10.74      2.37 o 
  -3  24   2        1.34        4.00      1.28 o 
  -2  24   2        0.00        1.69      1.33 o 
  -1  24   2        0.24        2.91      1.39 o 
   0  24   2        0.22        1.11      1.34 o 
   1  24   2        7.34        6.07      1.74 o 
   2  24   2       23.98       31.15      2.29 o 
  -1  25   2        0.63        0.77      1.39 o 
   0  25   2        2.91        3.96      1.31 o 
   1  25   2        0.18       -1.74      1.74 o 
 -10   1   3        1.16        0.16      1.90 o 
  -9   1   3       11.88       10.37      0.95 o 
  -8   1   3        0.34       -0.37      0.64 o 
  -7   1   3        0.05        0.62      0.56 o 
  -6   1   3      430.38      408.53      5.71 o 
  -5   1   3       90.93       88.32      1.55 o 
  -4   1   3     1026.84     1025.09      9.56 o 
  -3   1   3       62.11       49.76      0.70 o 
  -2   1   3      514.51      523.91      5.39 o 
  -1   1   3        5.19        5.27      0.31 o 
   0   1   3      236.84      260.04      6.57 o 
   1   1   3      969.70     1024.97     14.69 o 
   2   1   3       32.71       34.95      0.96 o 
   3   1   3        7.19       10.76      0.90 o 
   4   1   3      274.82      261.89      4.22 o 
   5   1   3      124.39      126.13      1.98 o 
   6   1   3      193.21      189.81      2.84 o 
   7   1   3      181.70      184.42      4.60 o 
   8   1   3        3.59        4.11      1.12 o 
   9   1   3        2.73       -0.39      1.17 o 
 -10   2   3        0.28        0.47      1.90 o 
  -9   2   3        0.20       -0.09      1.13 o 
  -8   2   3       12.83       12.52      0.94 o 
  -7   2   3       18.63       18.58      1.01 o 
  -6   2   3      208.06      207.06      3.27 o 
  -5   2   3        8.70        7.03      0.61 o 
  -4   2   3     2088.21     2225.99     21.40 o 
  -3   2   3     1675.86     1708.05     15.48 o 
  -2   2   3      229.30      229.27      2.12 o 
  -1   2   3       50.27       52.54      1.02 o 
   0   2   3      377.13      431.23      7.59 o 
   1   2   3      603.71      653.64      8.21 o 
   2   2   3     1297.61     1415.78     13.30 o 
   3   2   3       95.55      121.11      2.32 o 
   4   2   3       60.48       63.25      1.44 o 
   5   2   3        1.89        0.52      0.47 o 
   6   2   3       65.58       63.55      1.70 o 
   7   2   3      140.52      152.38      4.09 o 
   8   2   3        0.03        0.60      1.06 o 
   9   2   3       25.86       20.09      2.13 o 
 -10   3   3        3.93        2.69      1.90 o 
  -9   3   3       11.45       12.17      1.13 o 
  -8   3   3        2.85        2.22      1.04 o 
  -7   3   3        8.37        8.15      0.76 o 
  -6   3   3       33.16       30.75      1.79 o 
  -5   3   3        0.93       -0.01      0.49 o 
  -4   3   3       96.25       91.64      1.58 o 
  -3   3   3       84.77       66.37      1.37 o 
  -2   3   3      516.99      555.77      4.96 o 
  -1   3   3        0.71        0.22      0.18 o 
   0   3   3       39.06       30.22      0.67 o 
   1   3   3      157.55      166.68      2.05 o 
   2   3   3      451.62      519.74      5.95 o 
   3   3   3       24.86       33.05      0.84 o 
   4   3   3      173.61      152.49      2.74 o 
   5   3   3        8.35        9.84      0.98 o 
   6   3   3      345.93      342.88      5.66 o 
   7   3   3       65.09       64.86      2.52 o 
   8   3   3        6.76        4.82      1.23 o 
   9   3   3        1.81        2.64      1.28 o 
 -10   4   3        0.00       -1.42      1.74 o 
  -9   4   3        0.10       -0.70      0.83 o 
  -8   4   3        1.94        1.23      0.74 o 
  -7   4   3        2.45        0.64      0.69 o 
  -6   4   3       84.43       91.03      1.92 o 
  -5   4   3      134.45      128.48      2.00 o 
  -4   4   3      227.39      247.43      5.21 o 
  -3   4   3      140.59      165.99      1.98 o 
  -2   4   3        1.76        0.12      0.27 o 
  -1   4   3      355.14      366.14      4.29 o 
   0   4   3        2.49        2.15      0.20 o 
   1   4   3     1851.46     2062.33     22.82 o 
   2   4   3      564.16      662.53      8.48 o 
   3   4   3        0.04       -0.17      0.29 o 
   4   4   3      121.66      123.21      2.34 o 
   5   4   3        0.00       -0.18      0.49 o 
   6   4   3        0.03        0.29      0.66 o 
   7   4   3       48.22       44.99      2.18 o 
   8   4   3        3.86        3.16      1.12 o 
   9   4   3        0.98        1.50      1.23 o 
 -10   5   3        3.38        3.74      1.37 o 
  -9   5   3        5.24        3.70      1.25 o 
  -8   5   3        2.81        2.37      0.78 o 
  -7   5   3        2.39        2.21      0.63 o 
  -6   5   3       18.99       17.67      0.96 o 
  -5   5   3       25.17       23.72      0.93 o 
  -4   5   3       62.34       60.72      1.15 o 
  -3   5   3      237.50      250.25      2.52 o 
  -2   5   3       92.60       99.41      1.49 o 
  -1   5   3      209.59      240.33      2.94 o 
   0   5   3      922.85     1064.82     13.32 o 
   1   5   3      706.44      843.40     10.64 o 
   2   5   3      982.82     1154.92     12.99 o 
   3   5   3       15.07       15.18      0.68 o 
   4   5   3       66.86       79.11      2.51 o 
   5   5   3        0.82        0.65      0.52 o 
   6   5   3       35.79       36.56      2.02 o 
   7   5   3        1.63        0.71      1.01 o 
   8   5   3       13.42       16.46      2.37 o 
   9   5   3        0.09        1.26      1.23 o 
 -10   6   3        6.94        5.97      1.44 o 
  -9   6   3        0.05       -0.44      1.06 o 
  -8   6   3       13.88       13.07      1.07 o 
  -7   6   3        3.59        2.58      0.64 o 
  -6   6   3        0.69       -0.32      0.53 o 
  -5   6   3        2.00        2.69      0.55 o 
  -4   6   3       65.68       59.32      1.14 o 
  -3   6   3        2.23        1.38      0.32 o 
  -2   6   3      101.20      102.93      1.60 o 
  -1   6   3      211.64      225.37      2.81 o 
   0   6   3     1121.00     1205.89     17.42 o 
   1   6   3     2105.47     2393.20     29.66 o 
   2   6   3       26.54       39.03      0.60 o 
   3   6   3       11.87       11.42      0.47 o 
   4   6   3        2.38        2.05      0.45 o 
   5   6   3        0.00       -0.64      0.64 o 
   6   6   3        8.21        6.36      1.13 o 
   7   6   3       48.60       45.01      2.12 o 
   8   6   3        5.75        6.75      1.50 o 
   9   6   3       11.97       16.87      1.79 o 
 -10   7   3        0.39        0.95      2.05 o 
  -9   7   3       10.08        8.22      1.39 o 
  -8   7   3        7.69        8.05      0.98 o 
  -7   7   3       32.04       33.96      1.32 o 
  -6   7   3       54.90       53.27      1.67 o 
  -5   7   3      403.06      437.23      6.23 o 
  -4   7   3       12.69       16.76      0.69 o 
  -3   7   3      176.11      194.32      2.74 o 
  -2   7   3       65.79       70.81      1.58 o 
  -1   7   3       86.61       98.03      1.42 o 
   0   7   3        8.28        9.82      0.56 o 
   1   7   3     1914.86     2150.19     29.47 o 
   2   7   3      175.43      196.35      2.14 o 
   3   7   3        8.30        8.05      0.49 o 
   4   7   3        5.15        6.46      0.66 o 
   5   7   3       67.12       61.04      2.08 o 
   6   7   3        2.91        1.26      0.95 o 
   7   7   3       12.58       11.35      1.39 o 
   8   7   3       10.70       10.10      1.39 o 
   9   7   3        0.02       -0.39      1.34 o 
 -10   8   3       13.37       12.79      1.75 o 
  -9   8   3        0.59        1.11      1.66 o 
  -8   8   3        0.90        0.19      1.03 o 
  -7   8   3       21.30       20.55      1.32 o 
  -6   8   3       14.19       16.14      1.42 o 
  -5   8   3       86.54       87.37      1.81 o 
  -4   8   3        1.36        1.98      1.71 o 
  -3   8   3       13.33       11.16      0.54 o 
  -2   8   3      138.68      132.33      2.12 o 
  -1   8   3      289.28      303.06      3.79 o 
   0   8   3        6.74        4.03      0.46 o 
   1   8   3       46.27       43.10      0.88 o 
   2   8   3       17.70       23.97      0.61 o 
   3   8   3       18.67       18.48      0.69 o 
   4   8   3       21.38       19.84      0.88 o 
   5   8   3       25.87       22.78      1.63 o 
   6   8   3      181.24      178.39      4.83 o 
   7   8   3       78.29       82.57      2.85 o 
   8   8   3       12.49       12.41      1.56 o 
   9   8   3        0.00       -0.24      1.23 o 
 -10   9   3        5.09        3.63      2.53 o 
  -9   9   3        0.69        0.68      1.17 o 
  -8   9   3        5.19        6.16      1.04 o 
  -7   9   3       35.94       35.86      1.38 o 
  -6   9   3      251.05      256.56      4.12 o 
  -5   9   3      100.87      101.37      2.03 o 
  -4   9   3        0.00       -0.41      0.41 o 
  -3   9   3       97.88      100.01      1.60 o 
  -2   9   3        6.41        4.16      0.29 o 
  -1   9   3      111.51      116.41      1.52 o 
   0   9   3        1.47       -0.29      0.29 o 
   1   9   3       29.02       23.16      0.72 o 
   2   9   3      145.48      160.66      2.03 o 
   3   9   3        3.61        5.72      0.53 o 
   4   9   3       19.58       22.01      1.36 o 
   5   9   3       12.82        9.77      0.94 o 
   6   9   3       36.38       33.97      1.55 o 
   7   9   3       12.18       11.59      2.05 o 
   8   9   3        9.39        8.40      1.58 o 
   9   9   3        0.30        1.43      1.28 o 
  -9  10   3        8.24        5.97      1.44 o 
  -8  10   3        2.22        4.00      1.04 o 
  -7  10   3        3.83        4.88      0.80 o 
  -6  10   3       46.20       49.99      1.48 o 
  -5  10   3       14.18       16.03      0.92 o 
  -4  10   3       89.34       94.67      1.88 o 
  -3  10   3        5.04        4.38      0.44 o 
  -2  10   3      218.97      207.92      2.98 o 
  -1  10   3      218.89      245.91      2.89 o 
   0  10   3      196.42      203.81      3.00 o 
   1  10   3       43.55       44.60      0.91 o 
   2  10   3      552.63      509.24      6.73 o 
   3  10   3       17.13       17.64      1.70 o 
   4  10   3      128.30      113.65      3.37 o 
   5  10   3      129.30      120.87      3.08 o 
   6  10   3        0.57        0.59      0.79 o 
   7  10   3       24.88       24.71      1.55 o 
   8  10   3       21.71       17.81      1.68 o 
   9  10   3        0.00       -0.16      1.23 o 
  -9  11   3        2.05        1.94      1.25 o 
  -8  11   3       14.85       14.46      1.34 o 
  -7  11   3        4.60        5.73      0.84 o 
  -6  11   3        8.80        9.68      0.86 o 
  -5  11   3        5.60        5.14      0.67 o 
  -4  11   3       86.92       85.98      1.81 o 
  -3  11   3      320.64      334.91      4.39 o 
  -2  11   3        0.23        1.26      0.37 o 
  -1  11   3        3.45        2.98      0.49 o 
   0  11   3      212.12      205.13      3.06 o 
   1  11   3      186.75      167.73      2.29 o 
   2  11   3       12.93       10.79      0.64 o 
   3  11   3       23.83       20.62      1.15 o 
   4  11   3       12.88       13.10      2.08 o 
   5  11   3        0.21       -0.26      0.73 o 
   6  11   3        0.51       -0.32      0.73 o 
   7  11   3        6.81        6.31      1.03 o 
   8  11   3        5.42        3.46      1.28 o 
  -9  12   3        0.04       -0.52      1.28 o 
  -8  12   3        0.09        1.02      1.06 o 
  -7  12   3        2.55        3.09      0.95 o 
  -6  12   3        8.33        8.50      0.85 o 
  -5  12   3       10.58       10.48      0.78 o 
  -4  12   3        4.88        5.21      0.57 o 
  -3  12   3        1.71        2.43      0.48 o 
  -2  12   3       38.52       41.09      1.26 o 
  -1  12   3        8.89        9.57      0.96 o 
   0  12   3       49.78       47.30      1.37 o 
   1  12   3      238.02      225.20      3.29 o 
   2  12   3       67.38       68.12      1.46 o 
   3  12   3      624.78      653.70     10.18 o 
   4  12   3       17.06       15.41      1.40 o 
   5  12   3       80.31       73.36      2.13 o 
   6  12   3       10.32        7.95      1.00 o 
   7  12   3       17.93       13.28      1.56 o 
   8  12   3        1.95        1.42      1.23 o 
  -9  13   3       18.32       18.80      1.93 o 
  -8  13   3        0.43        1.71      1.06 o 
  -7  13   3        4.01        3.26      1.04 o 
  -6  13   3        9.70        7.80      0.83 o 
  -5  13   3       25.29       23.74      1.00 o 
  -4  13   3        1.21        0.04      0.47 o 
  -3  13   3       30.94       36.35      1.05 o 
  -2  13   3      172.02      175.37      2.83 o 
  -1  13   3      238.72      238.34      3.60 o 
   0  13   3       54.91       54.64      1.55 o 
   1  13   3       22.89       20.98      1.28 o 
   2  13   3      135.68      131.38      2.75 o 
   3  13   3        8.61        6.95      1.34 o 
   4  13   3        0.78       -0.88      0.88 o 
   5  13   3        1.02        1.30      0.79 o 
   6  13   3        0.09       -0.19      0.79 o 
   7  13   3       11.46       13.11      1.56 o 
   8  13   3        0.08       -0.38      1.26 o 
  -9  14   3        1.61        3.84      1.52 o 
  -8  14   3       23.67       28.67      2.67 o 
  -7  14   3        0.60        0.32      0.80 o 
  -6  14   3       10.08        7.81      0.92 o 
  -5  14   3       21.29       18.21      0.91 o 
  -4  14   3       12.04       12.48      0.76 o 
  -3  14   3        0.61        0.91      0.58 o 
  -2  14   3       11.97       11.10      0.74 o 
  -1  14   3       48.80       51.88      1.43 o 
   0  14   3      233.44      237.12      3.59 o 
   1  14   3      296.63      289.63      4.87 o 
   2  14   3     1171.17     1223.70     15.72 o 
   3  14   3       57.11       57.21      4.49 o 
   4  14   3        1.46        0.31      0.69 o 
   5  14   3        1.99        2.38      0.84 o 
   6  14   3        3.82        3.22      1.26 o 
   7  14   3       13.15       10.45      1.56 o 
   8  14   3        4.27        4.09      1.39 o 
  -8  15   3        5.03        4.89      1.04 o 
  -7  15   3        3.51        0.80      0.89 o 
  -6  15   3        0.74       -0.48      0.75 o 
  -5  15   3       19.36       17.90      1.10 o 
  -4  15   3       26.29       25.50      1.01 o 
  -3  15   3       15.72       15.44      0.86 o 
  -2  15   3       10.02        9.94      0.78 o 
  -1  15   3       75.99       74.20      2.13 o 
   0  15   3      847.81      858.62     13.00 o 
   1  15   3      450.00      432.60      6.09 o 
   2  15   3      359.06      379.65      7.18 o 
   3  15   3        0.01        1.09      2.31 o 
   4  15   3        4.26        4.66      1.10 o 
   5  15   3        0.00       -0.69      0.94 o 
   6  15   3        0.21        0.28      1.06 o 
   7  15   3        8.65        9.96      1.62 o 
  -8  16   3        2.87        0.87      0.95 o 
  -7  16   3        0.20       -0.84      0.84 o 
  -6  16   3        0.43       -0.76      0.76 o 
  -5  16   3       19.89       23.65      1.25 o 
  -4  16   3        0.44       -0.17      0.56 o 
  -3  16   3        1.43        1.77      0.57 o 
  -2  16   3        0.30       -0.23      0.64 o 
  -1  16   3       39.86       39.33      2.96 o 
   0  16   3      165.95      167.31      3.35 o 
   1  16   3       26.99       33.19      1.61 o 
   2  16   3       86.14       86.16      2.12 o 
   3  16   3       11.08        8.90      0.97 o 
   4  16   3       60.73       62.13      2.17 o 
   5  16   3        0.06       -0.55      1.01 o 
   6  16   3        4.30        3.79      1.34 o 
   7  16   3        6.44        8.41      1.50 o 
  -8  17   3        0.65       -0.16      2.37 o 
  -7  17   3        1.72        1.56      0.92 o 
  -6  17   3        0.14       -0.78      0.78 o 
  -5  17   3       25.13       21.05      1.23 o 
  -4  17   3        0.80       -0.60      0.68 o 
  -3  17   3       66.29       60.93      1.71 o 
  -2  17   3        0.02       -0.10      0.79 o 
  -1  17   3      203.99      200.48      3.37 o 
   0  17   3        2.03        6.11      1.02 o 
   1  17   3       20.93       31.77      1.55 o 
   2  17   3        4.36        2.59      1.51 o 
   3  17   3        0.94       -0.35      0.79 o 
   4  17   3        4.19        2.84      1.12 o 
   5  17   3        0.14       -0.55      1.18 o 
   6  17   3        0.02        0.01      1.17 o 
   7  17   3        1.55        1.03      1.34 o 
  -7  18   3        0.45       -0.11      0.91 o 
  -6  18   3        1.84        1.49      0.86 o 
  -5  18   3       12.92       13.43      1.08 o 
  -4  18   3        0.46       -0.03      0.76 o 
  -3  18   3        3.31        3.14      0.82 o 
  -2  18   3       25.59       27.57      1.45 o 
  -1  18   3       12.31       12.80      1.15 o 
   0  18   3        1.32        3.16      1.58 o 
   1  18   3       34.12       35.87      2.07 o 
   2  18   3       46.23       49.37      3.00 o 
   3  18   3       14.50       15.07      1.51 o 
   4  18   3        2.22        1.42      1.12 o 
   5  18   3       29.41       32.42      2.12 o 
   6  18   3        4.32        4.33      1.39 o 
  -7  19   3        0.63       -0.16      0.93 o 
  -6  19   3        8.15       11.15      1.12 o 
  -5  19   3        0.52       -0.58      0.79 o 
  -4  19   3        5.18        5.36      0.90 o 
  -3  19   3        5.40        6.48      0.90 o 
  -2  19   3       71.14       71.15      2.18 o 
  -1  19   3       56.75       56.78      2.46 o 
   0  19   3       23.60       21.97      2.53 o 
   1  19   3        0.47        0.95      1.01 o 
   2  19   3        0.67        1.58      1.12 o 
   3  19   3        7.32        9.05      1.34 o 
   4  19   3        0.03        0.32      1.26 o 
   5  19   3        0.25        1.42      1.23 o 
   6  19   3        0.79        0.73      1.28 o 
  -6  20   3        0.32       -0.08      0.91 o 
  -5  20   3        1.33        0.89      0.85 o 
  -4  20   3        1.16        0.07      0.82 o 
  -3  20   3        8.04        8.34      0.99 o 
  -2  20   3        0.05        1.41      0.90 o 
  -1  20   3       11.40       11.41      1.45 o 
   0  20   3        0.11        0.00      1.12 o 
   1  20   3        0.22       -0.94      0.94 o 
   2  20   3       22.31       25.35      1.95 o 
   3  20   3       69.54       74.98      3.02 o 
   4  20   3        2.60        2.76      1.23 o 
   5  20   3       10.79       11.61      2.53 o 
  -5  21   3        0.94        0.38      0.88 o 
  -4  21   3        5.82        3.70      0.92 o 
  -3  21   3        9.57        6.12      0.99 o 
  -2  21   3       20.03       17.40      2.37 o 
  -1  21   3       19.73       21.80      1.84 o 
   0  21   3       10.00       12.62      1.62 o 
   1  21   3        3.04        2.08      1.17 o 
   2  21   3       24.26       28.66      2.21 o 
   3  21   3        0.09       -0.01      1.17 o 
   4  21   3        9.12       12.18      1.68 o 
  -5  22   3        0.78        0.76      1.14 o 
  -4  22   3        8.08       10.93      1.40 o 
  -3  22   3        8.88       10.15      1.35 o 
  -2  22   3        1.73        4.06      1.39 o 
  -1  22   3        0.06        1.50      1.58 o 
   0  22   3        6.36        8.27      1.45 o 
   1  22   3        0.06       -0.13      1.17 o 
   2  22   3       10.13       11.93      1.62 o 
   3  22   3        0.03        0.54      1.28 o 
   4  22   3       11.46       11.22      1.68 o 
  -4  23   3        0.84        0.14      1.09 o 
  -3  23   3        8.03        6.42      1.29 o 
  -2  23   3        1.16        2.84      1.34 o 
  -1  23   3        5.64        5.54      1.50 o 
   0  23   3        1.27        1.11      1.23 o 
   1  23   3       14.97       19.20      3.08 o 
   2  23   3        5.91        5.74      1.50 o 
   3  23   3       24.75       27.27      2.23 o 
  -2  24   3        9.59       11.77      1.84 o 
  -1  24   3       13.32       17.68      1.95 o 
   0  24   3        0.52        0.10      1.12 o 
   1  24   3        6.36        9.74      1.73 o 
 -10   0   4        5.21        6.48      2.21 o 
  -9   0   4       47.23       59.61      4.11 o 
  -8   0   4       48.63       50.26      2.28 o 
  -7   0   4        3.96        0.89      0.91 o 
  -6   0   4      231.20      237.99      5.09 o 
  -5   0   4      712.44      725.84      9.81 o 
  -4   0   4     1843.58     1903.20     32.11 o 
  -3   0   4       30.64       32.34      1.21 o 
  -2   0   4        0.28        1.04      0.24 o 
   0   0   4      446.18      454.90     11.28 o 
   1   0   4      491.71      496.52     12.58 o 
   2   0   4       13.78       15.10      0.53 o 
   3   0   4       39.81       38.74      4.27 o 
   4   0   4       18.45       18.02      1.74 o 
   5   0   4      124.91      135.84      4.91 o 
   6   0   4        1.50        2.84      1.42 o 
   7   0   4      178.57      182.56      6.50 o 
   8   0   4       16.18       16.91      2.21 o 
   9   0   4        4.58        5.69      1.90 o 
 -10   1   4        2.76        4.27      2.05 o 
  -9   1   4        5.11        6.47      1.50 o 
  -8   1   4       57.73       52.80      2.99 o 
  -7   1   4        0.01       -0.40      0.64 o 
  -6   1   4      176.52      169.27      2.55 o 
  -5   1   4       39.98       39.83      1.09 o 
  -4   1   4      334.88      325.40      3.03 o 
  -3   1   4       42.36       50.59      0.85 o 
  -2   1   4        0.51        0.98      0.20 o 
  -1   1   4       18.17       21.11      0.61 o 
   0   1   4      297.08      281.71      6.16 o 
   1   1   4      561.17      583.75     10.41 o 
   2   1   4        0.94        3.55      0.22 o 
   3   1   4      238.52      275.65      6.63 o 
   4   1   4     1439.72     1469.58     26.30 o 
   5   1   4      336.09      338.09      6.93 o 
   6   1   4        0.25        0.98      0.94 o 
   7   1   4      231.98      237.96      5.72 o 
   8   1   4       12.72       11.20      1.39 o 
   9   1   4        0.06       -0.80      1.17 o 
 -10   2   4        4.56        5.06      2.21 o 
  -9   2   4        9.05       11.12      1.62 o 
  -8   2   4       70.85       72.33      2.26 o 
  -7   2   4       97.12       95.92      1.96 o 
  -6   2   4        9.24        6.44      0.84 o 
  -5   2   4       10.39        9.20      0.67 o 
  -4   2   4      425.92      415.94      4.04 o 
  -3   2   4       15.39       15.30      0.61 o 
  -2   2   4       25.27       19.07      0.88 o 
  -1   2   4      451.39      451.94      7.03 o 
   0   2   4      156.40      162.89      4.45 o 
   1   2   4      279.52      284.95      4.50 o 
   2   2   4        6.52        8.16      0.37 o 
   3   2   4        1.56       -0.21      0.46 o 
   4   2   4       36.38       35.92      2.53 o 
   5   2   4        0.27       -1.11      1.11 o 
   6   2   4       29.24       29.29      1.73 o 
   7   2   4        0.50        0.57      1.06 o 
   8   2   4        2.92        2.29      1.18 o 
   9   2   4        0.55       -0.74      1.17 o 
 -10   3   4        0.85        0.79      1.90 o 
  -9   3   4        2.23        0.95      1.74 o 
  -8   3   4       20.98       18.99      1.32 o 
  -7   3   4        6.42        5.26      0.76 o 
  -6   3   4      104.48      106.06      2.04 o 
  -5   3   4       89.99       87.78      1.37 o 
  -4   3   4        3.38        3.62      0.55 o 
  -3   3   4        9.15       11.74      0.55 o 
  -2   3   4      454.25      502.21      5.52 o 
  -1   3   4      665.97      722.13     14.06 o 
   0   3   4      200.59      214.81      5.74 o 
   1   3   4      383.42      422.03      5.43 o 
   2   3   4       32.91       28.89      0.75 o 
   3   3   4       95.59      113.24      2.23 o 
   4   3   4      160.78      170.65      5.08 o 
   5   3   4      624.47      624.82     11.93 o 
   6   3   4        0.70        0.55      0.89 o 
   7   3   4        1.57        1.71      1.06 o 
   8   3   4        0.04       -0.24      1.18 o 
   9   3   4        0.72       -0.01      1.17 o 
 -10   4   4        9.82        8.06      2.37 o 
  -9   4   4        0.02       -1.42      1.74 o 
  -8   4   4        3.89        5.63      1.34 o 
  -7   4   4      124.56      129.88      2.47 o 
  -6   4   4      306.78      309.32      4.15 o 
  -5   4   4        0.70        0.36      0.37 o 
  -4   4   4        7.28        6.22      0.43 o 
  -3   4   4        0.04        0.16      0.21 o 
  -2   4   4       91.49       97.41      1.11 o 
  -1   4   4     1113.62     1173.47     17.80 o 
   0   4   4     1627.64     1874.94     25.91 o 
   1   4   4      347.72      423.71      4.93 o 
   2   4   4       23.60       23.70      1.05 o 
   3   4   4        1.66        1.49      0.48 o 
   4   4   4       15.47       13.53      2.37 o 
   5   4   4       41.42       44.39      1.65 o 
   6   4   4       16.28       17.69      1.39 o 
   7   4   4        7.95        4.49      1.74 o 
   8   4   4        0.06        0.95      1.12 o 
   9   4   4        5.30        4.50      1.34 o 
 -10   5   4        0.06        0.32      2.05 o 
  -9   5   4        0.80       -0.16      1.90 o 
  -8   5   4        7.55        5.99      1.25 o 
  -7   5   4       50.90       50.93      1.53 o 
  -6   5   4        3.33        5.02      1.11 o 
  -5   5   4       31.37       25.35      0.81 o 
  -4   5   4       18.06       14.50      0.65 o 
  -3   5   4       61.03       61.86      1.10 o 
  -2   5   4       32.24       35.55      0.63 o 
  -1   5   4     1086.56     1159.90     13.32 o 
   0   5   4      106.37      116.11      1.55 o 
   1   5   4       57.66       70.31      1.24 o 
   2   5   4        6.43        7.59      0.47 o 
   3   5   4      367.34      347.58      5.60 o 
   4   5   4       29.16       25.68      1.98 o 
   5   5   4       84.28       83.95      3.72 o 
   6   5   4      120.11      103.56      4.83 o 
   7   5   4        6.09        3.32      1.12 o 
   8   5   4        0.17        0.16      1.12 o 
   9   5   4        1.53        2.20      1.28 o 
 -10   6   4        1.24        1.74      2.05 o 
  -9   6   4        0.00        0.47      1.74 o 
  -8   6   4        0.07        0.35      0.99 o 
  -7   6   4       70.46       78.99      2.25 o 
  -6   6   4      167.07      175.85      2.98 o 
  -5   6   4       15.07       15.61      0.79 o 
  -4   6   4       27.30       23.98      0.64 o 
  -3   6   4       58.29       58.21      1.10 o 
  -2   6   4       80.90       87.02      1.46 o 
  -1   6   4       92.46      112.34      1.94 o 
   0   6   4        7.24       16.41      0.62 o 
   1   6   4      109.34      121.69      2.83 o 
   2   6   4      154.37      174.39      2.62 o 
   3   6   4       22.35       24.55      0.86 o 
   4   6   4       34.75       34.06      1.21 o 
   5   6   4        2.63        0.94      1.04 o 
   6   6   4       22.69       23.13      1.73 o 
   7   6   4        1.31        1.34      1.01 o 
   8   6   4        0.03        0.40      1.50 o 
   9   6   4        0.41       -1.17      1.17 o 
 -10   7   4        0.30        1.42      2.05 o 
  -9   7   4        0.80        0.16      1.74 o 
  -8   7   4        3.17        3.69      0.99 o 
  -7   7   4        1.18        2.09      0.83 o 
  -6   7   4        2.82        2.15      0.61 o 
  -5   7   4       94.63       94.52      1.81 o 
  -4   7   4       44.42       42.46      1.08 o 
  -3   7   4       77.48       87.54      1.62 o 
  -2   7   4       12.14       13.86      1.05 o 
  -1   7   4       11.89       10.95      0.60 o 
   0   7   4      372.46      419.82      5.56 o 
   1   7   4       22.41       24.02      0.78 o 
   2   7   4        6.66       10.45      0.46 o 
   3   7   4        1.85        1.20      0.46 o 
   4   7   4       15.12       17.82      1.00 o 
   5   7   4      111.66       93.24      2.80 o 
   6   7   4      128.87      127.84      3.59 o 
   7   7   4        0.06       -0.24      1.01 o 
   8   7   4        8.87        8.88      2.61 o 
   9   7   4        0.11        0.32      1.74 o 
 -10   8   4        0.02       -1.90      1.90 o 
  -9   8   4        0.51        0.79      1.90 o 
  -8   8   4        0.54        0.21      0.89 o 
  -7   8   4        1.68        1.13      0.83 o 
  -6   8   4       63.34       67.69      1.63 o 
  -5   8   4       25.06       27.19      1.55 o 
  -4   8   4        8.45        6.49      0.48 o 
  -3   8   4      150.59      169.76      2.72 o 
  -2   8   4       13.17       14.77      0.62 o 
  -1   8   4      251.75      276.69      3.86 o 
   0   8   4      214.07      206.99      3.02 o 
   1   8   4      403.29      415.02      5.58 o 
   2   8   4       57.00       59.10      1.12 o 
   3   8   4       13.14       12.16      1.19 o 
   4   8   4       12.58        9.09      1.01 o 
   5   8   4        7.52        4.75      1.06 o 
   6   8   4       55.80       54.05      4.11 o 
   7   8   4        0.08        0.47      1.01 o 
   8   8   4        6.75        6.42      1.34 o 
  -9   9   4       14.32       13.43      2.69 o 
  -8   9   4       12.26       12.65      1.23 o 
  -7   9   4       26.77       25.57      2.35 o 
  -6   9   4        7.01        7.51      0.94 o 
  -5   9   4      351.85      360.60      5.27 o 
  -4   9   4       33.12       26.22      1.35 o 
  -3   9   4       58.69       56.72      1.35 o 
  -2   9   4        0.38        0.61      0.35 o 
  -1   9   4       98.24      115.68      1.95 o 
   0   9   4       19.93       22.29      1.10 o 
   1   9   4       38.49       45.97      1.10 o 
   2   9   4       58.72       61.15      1.10 o 
   3   9   4       22.18       21.96      1.79 o 
   4   9   4        6.33        3.48      0.89 o 
   5   9   4       30.74       24.95      1.67 o 
   6   9   4        1.57        1.82      1.03 o 
   7   9   4       19.26       20.23      1.68 o 
   8   9   4       19.80       18.44      1.79 o 
  -9  10   4        0.33        1.11      2.05 o 
  -8  10   4        2.21        3.33      1.01 o 
  -7  10   4        8.67        8.53      1.06 o 
  -6  10   4        9.35        7.27      0.94 o 
  -5  10   4       34.41       36.71      1.22 o 
  -4  10   4        0.04       -0.41      0.41 o 
  -3  10   4       34.47       35.93      1.14 o 
  -2  10   4      272.41      258.30      3.42 o 
  -1  10   4      204.96      185.26      2.98 o 
   0  10   4       19.03       16.49      0.97 o 
   1  10   4      250.25      253.99      3.68 o 
   2  10   4       56.98       54.99      1.06 o 
   3  10   4        3.14        3.77      1.19 o 
   4  10   4      211.42      195.88      4.90 o 
   5  10   4      166.37      154.97      7.37 o 
   6  10   4       19.60       15.83      1.45 o 
   7  10   4       16.82       14.42      1.56 o 
   8  10   4        1.91        2.97      1.28 o 
  -9  11   4       12.80       13.90      2.69 o 
  -8  11   4       22.05       20.18      1.63 o 
  -7  11   4       17.79       18.52      1.36 o 
  -6  11   4        0.11        1.13      0.81 o 
  -5  11   4       13.75       14.58      1.13 o 
  -4  11   4      169.24      162.39      2.72 o 
  -3  11   4      352.64      338.30      5.52 o 
  -2  11   4      296.94      293.85      4.01 o 
  -1  11   4      166.47      166.07      3.25 o 
   0  11   4      102.54      100.71      2.19 o 
   1  11   4       41.73       48.25      1.62 o 
   2  11   4        0.22       -0.39      0.39 o 
   3  11   4        5.66        1.29      0.63 o 
   4  11   4       13.87       11.59      0.96 o 
   5  11   4       21.34       19.37      2.21 o 
   6  11   4        1.02        0.63      1.01 o 
   7  11   4       11.01       12.38      1.51 o 
   8  11   4        1.51        0.24      1.34 o 
  -9  12   4        0.08        2.21      2.21 o 
  -8  12   4        8.80        9.96      1.30 o 
  -7  12   4        5.20        4.56      1.01 o 
  -6  12   4       11.30        8.74      1.04 o 
  -5  12   4        0.67        0.51      0.76 o 
  -4  12   4        1.22        0.30      0.68 o 
  -3  12   4       99.38       87.34      1.96 o 
  -2  12   4      250.35      256.07      3.52 o 
  -1  12   4       20.55       21.27      0.86 o 
   0  12   4      615.46      618.53     16.48 o 
   1  12   4      104.16       90.87      1.51 o 
   2  12   4      158.62      149.04      2.44 o 
   3  12   4        3.09        2.63      0.84 o 
   4  12   4       20.13       22.40      4.19 o 
   5  12   4       62.39       57.12      3.01 o 
   6  12   4       39.56       36.98      2.18 o 
   7  12   4        7.06        5.59      1.50 o 
   8  12   4        9.17       10.62      2.45 o 
  -9  13   4        4.16        3.43      2.92 o 
  -8  13   4        0.53       -0.33      1.19 o 
  -7  13   4        3.52        4.08      1.08 o 
  -6  13   4        7.31        8.64      1.08 o 
  -5  13   4        1.19        1.48      0.83 o 
  -4  13   4       63.11       63.52      1.70 o 
  -3  13   4      152.55      150.64      2.79 o 
  -2  13   4      810.47      652.78    113.49 o 
  -1  13   4      119.50      111.17      3.86 o 
   0  13   4      277.25      280.89      4.73 o 
   1  13   4      201.36      203.30      2.80 o 
   2  13   4        8.05        7.17      1.66 o 
   3  13   4       10.51        5.87      1.06 o 
   4  13   4        4.34        2.69      1.01 o 
   5  13   4       11.15       10.54      1.28 o 
   6  13   4        2.57        3.71      1.23 o 
   7  13   4        1.36        1.81      1.90 o 
  -8  14   4        0.48       -1.33      1.33 o 
  -7  14   4        1.55        2.13      0.99 o 
  -6  14   4        0.54        0.38      0.76 o 
  -5  14   4        0.35        0.92      0.70 o 
  -4  14   4        1.78        1.61      0.68 o 
  -3  14   4       22.51       25.90      1.83 o 
  -2  14   4        3.00        3.48      1.58 o 
  -1  14   4        2.74        5.65      0.91 o 
   0  14   4       36.71       36.67      1.22 o 
   1  14   4      418.19      439.12      6.12 o 
   2  14   4        2.57        1.70      1.09 o 
   3  14   4        8.55        7.07      1.42 o 
   4  14   4        9.24        7.85      1.28 o 
   5  14   4        1.72       -0.15      0.94 o 
   6  14   4        0.80        0.30      1.06 o 
   7  14   4        6.00        8.61      1.56 o 
  -8  15   4        0.38       -0.30      1.06 o 
  -7  15   4        0.02       -0.14      1.00 o 
  -6  15   4        4.36        3.16      0.87 o 
  -5  15   4       22.86       21.45      1.69 o 
  -4  15   4        0.00        0.62      0.69 o 
  -3  15   4       35.41       37.30      1.55 o 
  -2  15   4       29.92       29.58      1.43 o 
  -1  15   4      242.22      244.97      4.53 o 
   0  15   4      139.40      139.52      3.11 o 
   1  15   4       10.56        9.95      1.68 o 
   2  15   4        0.08       -0.55      1.97 o 
   3  15   4        0.05       -0.82      0.94 o 
   4  15   4        0.01       -0.85      0.94 o 
   5  15   4        4.48        2.69      1.12 o 
   6  15   4        0.57        0.76      1.17 o 
   7  15   4        6.98       10.33      1.68 o 
  -8  16   4        2.89        3.55      1.71 o 
  -7  16   4        8.78        8.19      1.05 o 
  -6  16   4        0.05        0.26      0.78 o 
  -5  16   4        0.64        1.00      0.75 o 
  -4  16   4        7.33        8.02      0.91 o 
  -3  16   4        7.94        7.96      0.88 o 
  -2  16   4        0.26        0.75      0.85 o 
  -1  16   4       66.18       67.24      2.10 o 
   0  16   4      362.19      376.21      6.47 o 
   1  16   4        6.60        4.46      3.32 o 
   2  16   4       39.35       36.21      2.53 o 
   3  16   4        7.64        7.47      1.28 o 
   4  16   4        3.97        3.32      1.17 o 
   5  16   4        5.30        3.55      1.23 o 
   6  16   4       50.33       67.73      2.96 o 
  -7  17   4        5.04        6.91      1.10 o 
  -6  17   4       11.69       13.34      1.14 o 
  -5  17   4        8.05        9.81      1.03 o 
  -4  17   4        6.97        7.49      0.95 o 
  -3  17   4       15.02       15.68      1.05 o 
  -2  17   4       58.87       59.22      2.01 o 
  -1  17   4      208.86      201.30      4.30 o 
   0  17   4      214.16      224.42      4.55 o 
   1  17   4        1.33        0.18      1.06 o 
   2  17   4       26.03       24.22      2.61 o 
   3  17   4        0.09       -0.57      1.11 o 
   4  17   4        0.17       -0.61      1.06 o 
   5  17   4        5.09        7.45      1.45 o 
   6  17   4        2.21        6.16      2.21 o 
  -7  18   4        0.48       -0.08      1.55 o 
  -6  18   4        0.25       -0.29      0.82 o 
  -5  18   4        3.28        5.11      0.92 o 
  -4  18   4        7.12        9.04      0.99 o 
  -3  18   4       10.56       11.73      1.03 o 
  -2  18   4       12.03       14.90      1.21 o 
  -1  18   4        6.22        5.59      1.02 o 
   0  18   4      162.93      162.69      4.37 o 
   1  18   4       83.37       87.66      3.09 o 
   2  18   4       43.70       44.73      5.30 o 
   3  18   4        0.96        0.92      1.06 o 
   4  18   4        3.37        4.26      1.17 o 
   5  18   4       19.37       19.59      1.90 o 
  -6  19   4        0.56        0.84      1.13 o 
  -5  19   4        8.52        5.54      1.00 o 
  -4  19   4        0.03        0.67      0.78 o 
  -3  19   4       32.67       30.23      1.45 o 
  -2  19   4        4.70        3.80      1.15 o 
  -1  19   4        9.43       10.60      1.18 o 
   0  19   4      124.66      130.11      3.92 o 
   1  19   4       16.62       16.72      2.45 o 
   2  19   4       10.15       10.33      1.39 o 
   3  19   4        5.11        4.58      1.58 o 
   4  19   4        2.69        2.36      1.28 o 
   5  19   4        1.19        0.32      1.28 o 
  -6  20   4        1.63        1.13      1.14 o 
  -5  20   4        4.76        4.92      1.20 o 
  -4  20   4        1.94        2.73      0.91 o 
  -3  20   4        7.69       10.43      1.07 o 
  -2  20   4        1.05        0.37      1.02 o 
  -1  20   4        0.28        0.47      1.12 o 
   0  20   4        0.31        1.35      1.42 o 
   1  20   4        0.75       -0.05      2.05 o 
   2  20   4        3.48        3.49      1.50 o 
   3  20   4       47.73       54.80      2.68 o 
   4  20   4        9.53        8.05      1.51 o 
  -5  21   4        4.03        4.00      1.22 o 
  -4  21   4       11.62       13.10      1.47 o 
  -3  21   4       16.65       20.07      1.59 o 
  -2  21   4        4.51        3.61      1.05 o 
  -1  21   4       27.13       31.86      2.12 o 
   0  21   4        4.36        2.69      1.34 o 
   1  21   4       27.08       31.03      2.07 o 
   2  21   4        0.36       -0.34      1.17 o 
   3  21   4        1.05        2.92      1.34 o 
   4  21   4        3.53        4.03      1.45 o 
  -4  22   4        0.00        0.79      1.20 o 
  -3  22   4       10.69       13.31      1.51 o 
  -2  22   4        0.04        2.53      1.34 o 
  -1  22   4        1.33        1.50      1.23 o 
   0  22   4        3.49        2.13      1.06 o 
   1  22   4        0.71       -0.89      1.21 o 
   2  22   4        0.77        2.29      1.34 o 
   3  22   4       15.58       14.94      1.79 o 
  -3  23   4       31.64       44.08      2.24 o 
  -2  23   4        4.69        7.21      1.56 o 
  -1  23   4        5.75        8.16      1.62 o 
   0  23   4       12.99       18.81      1.58 o 
   1  23   4        0.00       -0.67      1.09 o 
 -10   1   5        6.37        8.38      1.73 o 
  -9   1   5        1.06       -0.30      1.34 o 
  -8   1   5       33.76       24.25      1.95 o 
  -7   1   5       51.18       45.12      2.53 o 
  -6   1   5        2.24        0.19      0.96 o 
  -5   1   5       35.47       36.34      1.03 o 
  -4   1   5       47.78       50.36      0.98 o 
  -3   1   5        2.37        2.37      0.29 o 
  -2   1   5       60.20       56.83      1.05 o 
  -1   1   5       23.20       21.16      0.83 o 
   0   1   5       18.67       17.04      1.82 o 
   1   1   5        0.45       -0.08      0.34 o 
   2   1   5       38.28       36.70      0.86 o 
   3   1   5     1308.01     1334.11     19.48 o 
   4   1   5        6.99        6.70      1.01 o 
   5   1   5      411.35      406.47      9.66 o 
   6   1   5        0.09       -0.55      0.89 o 
   7   1   5        0.72        0.95      1.01 o 
   8   1   5        1.32        0.41      1.17 o 
 -10   2   5        0.00        0.47      2.05 o 
  -9   2   5       24.11       27.18      2.18 o 
  -8   2   5       77.39       78.28      3.13 o 
  -7   2   5        4.61        3.87      1.55 o 
  -6   2   5      246.64      248.52      3.92 o 
  -5   2   5        1.12        0.18      0.34 o 
  -4   2   5       20.43       19.96      0.98 o 
  -3   2   5      223.12      237.75      2.83 o 
  -2   2   5      274.43      302.18      4.39 o 
  -1   2   5       53.78       43.59      1.29 o 
   0   2   5      216.08      228.76      4.54 o 
   1   2   5        3.47        3.64      0.55 o 
   2   2   5      123.72      120.35      1.55 o 
   3   2   5        2.91        2.41      1.37 o 
   4   2   5       21.12       22.18      1.51 o 
   5   2   5       83.60       82.54      3.25 o 
   6   2   5       17.88       17.37      1.82 o 
   7   2   5        2.84        3.12      1.06 o 
   8   2   5        5.28        7.04      1.39 o 
 -10   3   5        9.07        9.79      2.53 o 
  -9   3   5        6.28        9.48      2.21 o 
  -8   3   5       13.20        9.17      1.56 o 
  -7   3   5        8.98        9.44      1.15 o 
  -6   3   5        0.51        1.67      0.65 o 
  -5   3   5       36.03       38.32      0.97 o 
  -4   3   5       14.56       14.77      0.75 o 
  -3   3   5       15.78       12.92      0.51 o 
  -2   3   5      534.53      553.82      7.81 o 
  -1   3   5      443.74      461.07      9.18 o 
   0   3   5      244.69      249.02      4.56 o 
   1   3   5       13.19       12.66      0.59 o 
   2   3   5       99.49       96.06      1.62 o 
   3   3   5      613.40      587.83      8.97 o 
   4   3   5      510.60      495.93      9.57 o 
   5   3   5      117.84      116.94      3.25 o 
   6   3   5       12.83        9.77      1.58 o 
   7   3   5        1.43       -0.80      1.50 o 
   8   3   5        0.00       -1.12      1.12 o 
 -10   4   5        2.01       -0.79      2.05 o 
  -9   4   5        4.10        2.69      2.21 o 
  -8   4   5       75.05       65.50      3.96 o 
  -7   4   5        4.82        5.28      1.09 o 
  -6   4   5       67.13       66.17      1.95 o 
  -5   4   5        0.86       -0.05      0.39 o 
  -4   4   5        0.03       -0.28      0.28 o 
  -3   4   5        5.46        3.77      0.41 o 
  -2   4   5       74.07       73.93      1.10 o 
  -1   4   5      290.11      269.18      5.63 o 
   0   4   5        3.77        1.73      0.33 o 
   1   4   5       37.91       38.89      0.87 o 
   2   4   5       97.71      101.87      1.85 o 
   3   4   5       55.89       46.30      3.23 o 
   4   4   5      138.60      143.54      3.53 o 
   5   4   5       42.08       43.25      1.90 o 
   6   4   5        4.40        2.61      1.01 o 
   7   4   5        0.06       -0.24      1.01 o 
   8   4   5        8.68        7.90      1.45 o 
 -10   5   5        0.03       -2.05      2.05 o 
  -9   5   5        1.47       -0.47      2.05 o 
  -8   5   5       13.00       15.75      4.82 o 
  -7   5   5       36.37       35.44      2.16 o 
  -6   5   5       44.49       51.29      1.72 o 
  -5   5   5        0.25       -0.44      0.44 o 
  -4   5   5        4.02        5.60      0.55 o 
  -3   5   5        0.02        0.33      0.22 o 
  -2   5   5       28.97       38.51      0.73 o 
  -1   5   5       89.88       91.19      2.29 o 
   0   5   5        8.68        8.52      0.80 o 
   1   5   5       26.82       37.68      0.88 o 
   2   5   5       30.98       31.54      1.07 o 
   3   5   5       25.69       22.88      2.43 o 
   4   5   5      158.32      159.55      3.81 o 
   5   5   5        1.40        0.81      0.87 o 
   6   5   5        0.14        0.81      0.94 o 
   7   5   5       11.37       10.86      1.39 o 
   8   5   5        4.58        7.04      1.45 o 
 -10   6   5        0.22       -1.42      2.05 o 
  -9   6   5        8.39        6.16      2.37 o 
  -8   6   5        1.09        1.39      1.34 o 
  -7   6   5       14.05       11.47      2.05 o 
  -6   6   5        3.12        2.11      0.80 o 
  -5   6   5       25.68       24.13      1.04 o 
  -4   6   5       16.59       13.46      0.73 o 
  -3   6   5       51.62       59.80      1.09 o 
  -2   6   5      422.96      452.20      6.71 o 
  -1   6   5      152.38      164.78      2.61 o 
   0   6   5       19.03       23.03      0.84 o 
   1   6   5       36.99       40.27      0.96 o 
   2   6   5        0.95       -0.04      0.39 o 
   3   6   5        3.79        1.11      0.64 o 
   4   6   5       35.68       25.15      2.06 o 
   5   6   5       92.57       84.23      2.69 o 
   6   6   5       34.12       33.09      2.69 o 
   7   6   5       28.89       34.74      4.58 o 
   8   6   5       17.80       16.29      1.79 o 
  -9   7   5        0.55       -0.47      1.90 o 
  -8   7   5       13.50       11.31      2.29 o 
  -7   7   5      111.22      110.07      3.68 o 
  -6   7   5       50.22       48.65      1.72 o 
  -5   7   5       70.98       61.19      1.73 o 
  -4   7   5       52.58       53.41      1.28 o 
  -3   7   5      189.79      193.11      2.94 o 
  -2   7   5       45.10       37.98      0.98 o 
  -1   7   5      144.20      170.39      2.83 o 
   0   7   5        0.81       -0.08      0.62 o 
   1   7   5       51.38       45.78      1.06 o 
   2   7   5      144.45      137.15      1.98 o 
   3   7   5        0.54       -0.51      0.51 o 
   4   7   5       17.47       10.27      1.12 o 
   5   7   5        7.67        9.22      1.17 o 
   6   7   5       73.50       71.61      2.57 o 
   7   7   5        3.82        4.23      1.17 o 
   8   7   5        2.34        3.08      1.34 o 
  -9   8   5       10.06       10.43      2.53 o 
  -8   8   5        3.88        2.77      1.44 o 
  -7   8   5       15.04       15.95      1.73 o 
  -6   8   5        2.55        1.79      0.78 o 
  -5   8   5        3.08        3.48      0.79 o 
  -4   8   5       10.28       10.23      0.69 o 
  -3   8   5        3.74        5.04      0.50 o 
  -2   8   5        3.20        3.22      0.50 o 
  -1   8   5      396.60      418.50      5.61 o 
   0   8   5      130.94      144.85      2.27 o 
   1   8   5       53.42       52.73      1.20 o 
   2   8   5        3.81        3.74      0.49 o 
   3   8   5        0.29       -0.32      0.67 o 
   4   8   5       66.56       48.31      4.19 o 
   5   8   5        9.56        8.17      1.12 o 
   6   8   5        7.43        8.24      1.28 o 
   7   8   5       29.28       32.94      2.00 o 
   8   8   5       20.20       20.57      1.95 o 
  -9   9   5        3.27        1.76      1.62 o 
  -8   9   5        7.43        8.03      1.66 o 
  -7   9   5        0.05        0.00      1.14 o 
  -6   9   5       14.30       14.44      1.14 o 
  -5   9   5      176.49      176.23      3.58 o 
  -4   9   5      165.24      161.29      3.28 o 
  -3   9   5       43.55       40.93      1.19 o 
  -2   9   5       89.92       90.48      1.85 o 
  -1   9   5       62.45       62.54      1.69 o 
   0   9   5        2.41        0.85      0.48 o 
   1   9   5       17.46       13.38      1.00 o 
   2   9   5       26.26       30.59      0.79 o 
   3   9   5      113.73       93.23      6.97 o 
   4   9   5       24.61       18.07      1.39 o 
   5   9   5       43.76       35.81      1.90 o 
   6   9   5        1.19        1.42      1.01 o 
   7   9   5        2.16        5.21      1.34 o 
   8   9   5        0.02        1.11      1.28 o 
  -9  10   5        0.00       -0.71      1.50 o 
  -8  10   5        6.49        5.73      1.66 o 
  -7  10   5        0.09       -1.13      1.21 o 
  -6  10   5       20.50       18.81      1.45 o 
  -5  10   5        5.33        6.08      0.89 o 
  -4  10   5        0.05        0.60      0.68 o 
  -3  10   5       42.11       41.92      1.23 o 
  -2  10   5      202.18      203.10      3.55 o 
  -1  10   5       23.46       25.82      1.29 o 
   0  10   5        0.07       -0.53      0.55 o 
   1  10   5       96.15       88.75      1.78 o 
   2  10   5       38.39       26.33      0.86 o 
   3  10   5        5.31        3.87      0.89 o 
   4  10   5      109.23      100.09      5.15 o 
   5  10   5        0.87        1.03      0.89 o 
   6  10   5       19.57       18.94      1.62 o 
   7  10   5       21.34       25.06      2.00 o 
  -9  11   5        2.79        1.62      2.53 o 
  -8  11   5        0.49       -0.41      1.37 o 
  -7  11   5       10.17        9.20      1.55 o 
  -6  11   5        1.91        1.89      0.86 o 
  -5  11   5       34.41       35.91      1.56 o 
  -4  11   5      114.45      119.61      2.74 o 
  -3  11   5        1.83        2.78      0.75 o 
  -2  11   5       59.17       67.80      1.54 o 
  -1  11   5      159.33      157.20      2.57 o 
   0  11   5        3.29        2.31      0.66 o 
   1  11   5        9.57        9.04      1.05 o 
   2  11   5        8.89        3.66      0.74 o 
   3  11   5        0.08        0.21      0.83 o 
   4  11   5        0.79        0.46      0.94 o 
   5  11   5        4.86        4.60      1.10 o 
   6  11   5        7.59        5.99      1.50 o 
   7  11   5        2.34        1.90      1.23 o 
  -8  12   5        0.47        0.47      1.44 o 
  -7  12   5        2.08        1.17      1.97 o 
  -6  12   5        2.95        3.17      0.91 o 
  -5  12   5        1.98        2.32      0.88 o 
  -4  12   5       95.14       97.00      2.63 o 
  -3  12   5        4.58        2.93      0.76 o 
  -2  12   5      116.15      114.72      2.84 o 
  -1  12   5      128.98      131.71      2.77 o 
   0  12   5      121.60      112.29      2.50 o 
   1  12   5       58.19       56.77      2.38 o 
   2  12   5       58.46       46.50      1.89 o 
   3  12   5      204.16      188.38      5.95 o 
   4  12   5       19.96       14.52      1.39 o 
   5  12   5        0.64        0.16      1.01 o 
   6  12   5        1.16       -1.01      1.01 o 
   7  12   5        1.66        1.57      1.28 o 
  -8  13   5        2.61        3.48      1.55 o 
  -7  13   5        0.62        0.63      1.25 o 
  -6  13   5        8.16        7.33      1.44 o 
  -5  13   5       17.14       15.97      1.22 o 
  -4  13   5        1.32        2.64      0.73 o 
  -3  13   5       15.09       15.11      1.74 o 
  -2  13   5      196.57      183.59      3.57 o 
  -1  13   5       29.26       29.89      2.50 o 
   0  13   5       63.01       61.46      2.29 o 
   1  13   5        0.03       -0.63      0.63 o 
   2  13   5        4.65        3.43      1.58 o 
   3  13   5       19.77       16.81      1.39 o 
   4  13   5        0.22       -0.17      0.94 o 
   5  13   5       22.01       23.38      3.40 o 
   6  13   5        4.43        3.79      1.23 o 
   7  13   5        6.53        8.17      1.56 o 
  -8  14   5        0.93       -0.60      1.37 o 
  -7  14   5        0.61       -0.72      1.25 o 
  -6  14   5        0.12        0.54      1.25 o 
  -5  14   5        5.80        3.88      0.82 o 
  -4  14   5       19.74       20.32      1.51 o 
  -3  14   5       12.12       14.70      1.12 o 
  -2  14   5      122.37      127.32      3.19 o 
  -1  14   5       15.44       12.43      1.52 o 
   0  14   5       18.22       18.10      1.15 o 
   1  14   5      144.62      151.10      3.11 o 
   2  14   5       14.14       14.12      1.50 o 
   3  14   5       77.66       68.24      3.80 o 
   4  14   5       89.85       93.57      3.13 o 
   5  14   5        0.09       -1.01      1.01 o 
   6  14   5        9.41       10.74      1.56 o 
  -8  15   5        3.75        3.72      1.71 o 
  -7  15   5        0.32        0.33      1.38 o 
  -6  15   5        8.41        6.60      1.22 o 
  -5  15   5       18.75       21.81      1.30 o 
  -4  15   5       65.06       66.61      1.91 o 
  -3  15   5       96.84       95.08      2.52 o 
  -2  15   5      263.45      265.94      4.86 o 
  -1  15   5      147.84      141.32      3.11 o 
   0  15   5        0.11       -0.73      0.73 o 
   1  15   5        0.08       -0.85      0.85 o 
   2  15   5        0.06       -0.40      0.83 o 
   3  15   5        3.87        2.53      1.01 o 
   4  15   5        0.35        0.28      0.99 o 
   5  15   5        1.57        1.03      1.18 o 
   6  15   5        0.00        0.08      1.28 o 
  -7  16   5        0.05        2.97      1.48 o 
  -6  16   5        3.91        5.85      1.20 o 
  -5  16   5        1.49        2.26      0.83 o 
  -4  16   5        0.10        1.99      0.82 o 
  -3  16   5        0.08        2.47      0.90 o 
  -2  16   5       28.39       27.31      1.54 o 
  -1  16   5        0.83        2.06      0.88 o 
   0  16   5        0.00       -0.79      0.79 o 
   1  16   5        3.21        1.58      0.99 o 
   2  16   5       15.89       13.66      1.39 o 
   3  16   5       16.73       13.59      1.51 o 
   4  16   5       11.42       13.29      3.00 o 
   5  16   5       18.94       25.48      2.06 o 
   6  16   5        0.01        0.65      1.33 o 
  -7  17   5        7.20        8.01      1.78 o 
  -6  17   5        0.26       -0.20      1.37 o 
  -5  17   5       19.47       20.60      1.52 o 
  -4  17   5        5.74        6.23      0.93 o 
  -3  17   5       43.84       48.36      1.89 o 
  -2  17   5       18.19       16.31      1.56 o 
  -1  17   5       27.92       35.86      1.64 o 
   0  17   5        5.89        5.49      0.97 o 
   1  17   5        9.42        7.69      1.28 o 
   2  17   5        0.48        0.17      0.94 o 
   3  17   5        2.08        2.69      1.26 o 
   4  17   5        1.40        1.29      1.17 o 
   5  17   5        0.06        0.71      1.28 o 
  -6  18   5        0.31        1.00      1.48 o 
  -5  18   5        5.27        7.12      1.59 o 
  -4  18   5        1.80        2.81      0.85 o 
  -3  18   5        0.06        0.90      0.81 o 
  -2  18   5        6.94        6.99      1.06 o 
  -1  18   5        3.43        5.31      0.97 o 
   0  18   5        2.09        3.42      1.00 o 
   1  18   5       15.94       13.39      1.24 o 
   2  18   5        0.33       -0.23      1.06 o 
   3  18   5        2.04        4.57      1.74 o 
   4  18   5       81.87      105.94      3.63 o 
   5  18   5       10.25       12.72      1.73 o 
  -6  19   5        1.89        0.83      1.52 o 
  -5  19   5       11.98       13.16      2.21 o 
  -4  19   5        1.33        1.82      1.37 o 
  -3  19   5       14.07       12.15      1.28 o 
  -2  19   5       28.12       27.01      1.64 o 
  -1  19   5       14.97       17.41      1.34 o 
   0  19   5        8.57        9.57      1.45 o 
   1  19   5        9.29        9.58      1.18 o 
   2  19   5        1.60        0.19      1.17 o 
   3  19   5        0.31       -0.47      1.12 o 
   4  19   5        0.50        1.66      1.74 o 
  -5  20   5        9.49       11.86      2.45 o 
  -4  20   5        5.34        8.37      1.71 o 
  -3  20   5        0.07        1.14      1.44 o 
  -2  20   5        0.09        1.85      1.21 o 
  -1  20   5        0.63        1.20      1.17 o 
   0  20   5        0.19       -0.16      0.91 o 
   1  20   5       15.22       18.18      1.44 o 
   2  20   5        5.51        6.14      1.45 o 
   3  20   5        5.11        3.95      1.45 o 
  -4  21   5        0.07        0.26      1.44 o 
  -3  21   5       20.07       23.07      2.27 o 
  -2  21   5       51.56       60.09      4.11 o 
  -1  21   5        1.85        1.26      2.05 o 
   0  21   5        4.59        3.16      1.58 o 
   1  21   5        0.06       -0.06      1.17 o 
   2  21   5        5.05        7.41      1.55 o 
  -3  22   5        4.23        8.12      2.69 o 
  -2  22   5        1.10        2.37      2.05 o 
  -1  22   5        0.37        0.16      1.90 o 
   0  22   5        0.22        0.85      1.28 o 
   1  22   5        0.08       -1.11      1.26 o 
  -9   0   6       14.09       13.75      2.53 o 
  -8   0   6       43.54       36.68      3.32 o 
  -7   0   6        2.79        2.05      1.58 o 
  -6   0   6       59.00       56.44      2.32 o 
  -5   0   6       11.56       12.96      1.14 o 
  -4   0   6       66.30       59.16      1.55 o 
  -3   0   6        3.27        5.42      0.52 o 
  -2   0   6      107.78      108.55      1.97 o 
  -1   0   6      139.09      146.28      3.97 o 
   0   0   6        8.60        8.37      0.79 o 
   1   0   6      183.33      185.36      5.40 o 
   2   0   6        1.34       -1.26      1.26 o 
   3   0   6        0.67       -0.79      1.11 o 
   4   0   6       23.96       24.34      2.05 o 
   5   0   6        1.16        1.42      1.26 o 
   6   0   6       12.09        9.32      1.74 o 
   7   0   6        2.15        0.16      1.42 o 
   8   0   6       15.79       15.80      2.53 o 
  -9   1   6        9.20        8.94      1.90 o 
  -8   1   6        5.97        4.89      1.74 o 
  -7   1   6       27.72       27.33      1.61 o 
  -6   1   6        0.13        0.07      0.70 o 
  -5   1   6       11.49       11.23      0.80 o 
  -4   1   6       55.72       63.13      1.13 o 
  -3   1   6      150.00      156.65      2.00 o 
  -2   1   6       22.70       23.02      0.50 o 
  -1   1   6       81.00       82.55      2.77 o 
   0   1   6       85.15       81.16      1.73 o 
   1   1   6     2173.39     2225.43     54.97 o 
   2   1   6     1579.21     1614.40     20.19 o 
   3   1   6      246.63      246.23      5.17 o 
   4   1   6        3.11        3.52      0.89 o 
   5   1   6        7.37        7.32      1.12 o 
   6   1   6        1.49        0.97      0.94 o 
   7   1   6        4.44        5.75      1.23 o 
   8   1   6        0.61       -1.23      1.23 o 
  -9   2   6       13.30       15.49      1.90 o 
  -8   2   6        1.28        1.03      1.34 o 
  -7   2   6        1.78        1.00      0.92 o 
  -6   2   6        7.92        7.72      0.94 o 
  -5   2   6        0.25       -0.55      0.55 o 
  -4   2   6        7.11        9.59      0.50 o 
  -3   2   6       75.33       68.01      1.08 o 
  -2   2   6        2.93        3.23      0.40 o 
  -1   2   6      267.15      283.09      5.89 o 
   0   2   6       28.69       28.10      1.58 o 
   1   2   6       16.61       14.53      1.58 o 
   2   2   6        3.24        2.83      1.25 o 
   3   2   6        0.00       -0.72      0.72 o 
   4   2   6        5.14        5.79      1.01 o 
   5   2   6        3.83        3.21      1.34 o 
   6   2   6        6.17        6.39      1.17 o 
   7   2   6        0.61        0.32      1.12 o 
   8   2   6        2.89        2.69      1.34 o 
  -9   3   6        0.00       -1.74      2.05 o 
  -8   3   6        3.52        4.27      1.18 o 
  -7   3   6        9.52       10.54      1.15 o 
  -6   3   6        0.00       -0.74      0.74 o 
  -5   3   6        5.71        5.08      0.68 o 
  -4   3   6       11.49        8.30      0.50 o 
  -3   3   6        1.21        0.57      0.29 o 
  -2   3   6      105.91       96.23      2.14 o 
  -1   3   6      151.21      136.74      3.20 o 
   0   3   6        7.68        6.30      1.50 o 
   1   3   6       49.17       51.90      3.17 o 
   2   3   6      457.06      467.37      6.24 o 
   3   3   6      490.65      497.95      9.50 o 
   4   3   6        7.90        6.82      1.11 o 
   5   3   6       65.72       74.86      2.57 o 
   6   3   6        0.77        1.97      1.18 o 
   7   3   6        1.11        1.96      1.90 o 
  -9   4   6       19.27       15.80      2.84 o 
  -8   4   6       55.89       54.72      2.79 o 
  -7   4   6        8.57        9.76      1.17 o 
  -6   4   6        2.51        3.06      0.87 o 
  -5   4   6        3.50        2.22      0.74 o 
  -4   4   6       63.05       65.25      1.71 o 
  -3   4   6        0.06        0.59      0.31 o 
  -2   4   6      406.46      415.86      8.53 o 
  -1   4   6       46.18       42.96      2.06 o 
   0   4   6      207.61      209.73      2.96 o 
   1   4   6       10.53        9.12      0.52 o 
   2   4   6        0.00       -0.71      0.71 o 
   3   4   6       92.58       87.05      2.46 o 
   4   4   6       55.70       59.17      3.16 o 
   5   4   6       35.37       38.97      1.90 o 
   6   4   6        4.27        3.87      1.12 o 
   7   4   6        6.93        5.58      1.28 o 
  -9   5   6        3.39       -0.16      2.05 o 
  -8   5   6        0.77        2.19      1.82 o 
  -7   5   6       29.20       31.34      2.23 o 
  -6   5   6       38.91       40.44      1.68 o 
  -5   5   6        2.70        1.66      0.75 o 
  -4   5   6       90.98       86.07      2.07 o 
  -3   5   6        7.15        5.14      0.38 o 
  -2   5   6      175.08      154.75      2.72 o 
  -1   5   6      112.04      103.41      2.57 o 
   0   5   6        1.31        1.48      0.32 o 
   1   5   6       69.59       60.79      1.26 o 
   2   5   6      152.63      130.66      3.23 o 
   3   5   6      143.51      137.42      3.36 o 
   4   5   6      254.80      234.39      5.17 o 
   5   5   6       80.29       73.08      2.52 o 
   6   5   6        2.64        1.90      1.06 o 
   7   5   6        0.92        2.22      1.50 o 
  -9   6   6        8.18        8.53      2.53 o 
  -8   6   6       43.58       42.89      4.11 o 
  -7   6   6       19.74       24.83      2.05 o 
  -6   6   6       13.24       14.95      1.59 o 
  -5   6   6        5.65        6.31      1.14 o 
  -4   6   6      103.39      104.72      3.08 o 
  -3   6   6       21.60       17.57      0.93 o 
  -2   6   6        0.54        0.55      0.43 o 
  -1   6   6        0.67        1.85      0.50 o 
   0   6   6       18.50       18.61      0.60 o 
   1   6   6       15.94       19.13      1.14 o 
   2   6   6        0.82        1.35      1.17 o 
   3   6   6       54.59       50.07      2.06 o 
   4   6   6       11.05       10.21      1.12 o 
   5   6   6       45.05       47.10      3.40 o 
   6   6   6       48.16       53.82      3.64 o 
   7   6   6        0.38       -0.32      1.12 o 
  -9   7   6        3.25        1.06      1.59 o 
  -8   7   6        0.07        1.85      2.53 o 
  -7   7   6       46.69       47.57      2.56 o 
  -6   7   6       51.60       50.80      2.43 o 
  -5   7   6       10.47        9.38      1.33 o 
  -4   7   6        0.03        0.70      0.91 o 
  -3   7   6       12.91       14.00      0.86 o 
  -2   7   6        8.51        7.45      0.64 o 
  -1   7   6       75.50       65.60      1.71 o 
   0   7   6        3.49        2.70      0.32 o 
   1   7   6        1.23        0.04      0.30 o 
   2   7   6        0.06       -0.87      0.87 o 
   3   7   6      131.57      106.62      4.99 o 
   4   7   6       19.51       13.23      1.23 o 
   5   7   6        0.14       -0.64      1.34 o 
   6   7   6       18.55       19.81      1.62 o 
   7   7   6        2.35        2.84      1.58 o 
  -9   8   6        0.08       -1.35      1.44 o 
  -8   8   6       13.80       14.80      1.89 o 
  -7   8   6        2.38        1.36      1.37 o 
  -6   8   6        0.00       -1.10      1.10 o 
  -5   8   6       11.37       13.55      1.48 o 
  -4   8   6       83.85       82.85      2.85 o 
  -3   8   6      209.90      208.81      5.11 o 
  -2   8   6       13.20       11.61      1.99 o 
  -1   8   6        0.50        0.54      0.34 o 
   0   8   6       10.99        8.57      0.45 o 
   1   8   6       56.29       48.43      1.14 o 
   2   8   6       81.83       67.85      1.73 o 
   3   8   6      101.53       85.22      3.80 o 
   4   8   6       12.76       13.27      1.23 o 
   5   8   6        2.44        2.45      1.01 o 
   6   8   6       58.04       62.16      2.57 o 
   7   8   6       14.18       16.48      1.73 o 
  -9   9   6        5.59        2.33      1.62 o 
  -8   9   6        0.35        0.30      1.37 o 
  -7   9   6       11.59       12.93      1.75 o 
  -6   9   6       18.38       19.80      1.78 o 
  -5   9   6       49.16       43.08      2.20 o 
  -4   9   6        5.21        5.73      1.14 o 
  -3   9   6       20.38       22.67      1.90 o 
  -2   9   6        7.48        6.55      0.76 o 
  -1   9   6       13.62       11.25      0.62 o 
   0   9   6       48.37       42.00      1.28 o 
   1   9   6       17.85       12.38      0.73 o 
   2   9   6        7.15        4.99      0.70 o 
   3   9   6        1.20       -0.56      0.95 o 
   4   9   6       18.82       17.04      1.82 o 
   5   9   6        4.38        2.76      1.01 o 
   6   9   6        0.83        1.34      1.10 o 
   7   9   6        0.34        1.92      1.28 o 
  -8  10   6        0.63       -0.03      1.33 o 
  -7  10   6        0.08       -1.25      1.25 o 
  -6  10   6        1.78        0.63      1.21 o 
  -5  10   6        1.01        0.79      1.14 o 
  -4  10   6      125.29      130.41      3.92 o 
  -3  10   6      156.41      143.64      4.04 o 
  -2  10   6        0.13       -0.79      0.79 o 
  -1  10   6        0.33       -0.49      0.57 o 
   0  10   6        4.43        7.15      0.74 o 
   1  10   6       43.93       44.07      1.20 o 
   2  10   6       67.05       48.50      1.88 o 
   3  10   6        1.91       -0.48      1.03 o 
   4  10   6       18.74       13.77      1.28 o 
   5  10   6        1.14        1.03      1.01 o 
   6  10   6        0.04        0.47      1.12 o 
  -8  11   6        0.01       -1.40      1.40 o 
  -7  11   6        0.63        0.27      1.25 o 
  -6  11   6        0.18       -0.16      1.14 o 
  -5  11   6       28.15       24.53      1.97 o 
  -4  11   6      263.95      258.89      6.38 o 
  -3  11   6       93.42       93.30      3.16 o 
  -2  11   6       36.08       36.81      1.84 o 
  -1  11   6        1.00        1.43      0.67 o 
   0  11   6        4.55        2.75      0.65 o 
   1  11   6      127.85      114.20      2.24 o 
   2  11   6       23.68       19.98      1.19 o 
   3  11   6       40.41       39.30      3.56 o 
   4  11   6        0.17        0.39      0.94 o 
   5  11   6        0.18        0.63      1.42 o 
   6  11   6        0.13       -0.13      1.10 o 
  -8  12   6        6.09        7.53      1.75 o 
  -7  12   6        1.18        1.07      1.37 o 
  -6  12   6        0.69        0.23      1.25 o 
  -5  12   6        4.69        3.90      1.29 o 
  -4  12   6       33.23       47.50      2.50 o 
  -3  12   6        0.58        0.38      1.03 o 
  -2  12   6        1.80        2.14      1.42 o 
  -1  12   6      351.43      357.24      7.49 o 
   0  12   6       67.09       61.44      3.80 o 
   1  12   6       14.24       13.69      1.00 o 
   2  12   6      102.56       97.81      2.40 o 
   3  12   6        8.64       12.09      1.28 o 
   4  12   6        0.98        1.50      1.01 o 
   5  12   6        0.03        0.24      1.01 o 
   6  12   6        1.96        2.59      1.28 o 
  -8  13   6        0.37        1.32      1.59 o 
  -7  13   6        0.00       -0.07      1.37 o 
  -6  13   6        0.75        1.25      1.29 o 
  -5  13   6       57.24       58.21      3.08 o 
  -4  13   6      169.06      176.66      3.96 o 
  -3  13   6       75.17       72.08      2.31 o 
  -2  13   6        1.45        0.73      1.11 o 
  -1  13   6       75.76       78.31      2.74 o 
   0  13   6        0.11       -0.95      1.26 o 
   1  13   6        0.22       -0.64      0.64 o 
   2  13   6       10.98        9.38      1.17 o 
   3  13   6        2.15        1.66      0.94 o 
   4  13   6        0.05       -0.36      0.94 o 
   5  13   6        0.49       -0.17      1.06 o 
   6  13   6        1.58        0.71      2.13 o 
  -7  14   6        2.71        4.15      1.55 o 
  -6  14   6       19.79       22.30      2.09 o 
  -5  14   6        2.47        4.07      1.09 o 
  -4  14   6        0.67        2.80      1.05 o 
  -3  14   6        5.13        7.84      1.34 o 
  -2  14   6       24.37       22.54      1.73 o 
  -1  14   6       75.11       70.27      5.14 o 
   0  14   6       10.78        8.77      2.53 o 
   1  14   6       13.09       10.97      1.00 o 
   2  14   6       25.13       23.92      1.62 o 
   3  14   6        0.86       -0.06      0.94 o 
   4  14   6        8.94       10.33      1.39 o 
   5  14   6        8.43       11.50      1.55 o 
  -7  15   6       20.63       21.30      2.53 o 
  -6  15   6        2.11        3.72      1.48 o 
  -5  15   6        2.47        4.59      1.75 o 
  -4  15   6        4.54        6.84      1.18 o 
  -3  15   6       54.99       64.36      2.74 o 
  -2  15   6       41.00       39.29      2.18 o 
  -1  15   6        0.23       -0.94      0.94 o 
   0  15   6        0.38       -0.71      0.89 o 
   1  15   6        0.04       -0.35      1.00 o 
   2  15   6        9.60        9.48      1.21 o 
   3  15   6        6.39        6.91      1.21 o 
   4  15   6        7.53        9.61      1.39 o 
   5  15   6       11.43       15.24      2.84 o 
  -6  16   6        4.59        7.44      1.90 o 
  -5  16   6       20.29       25.85      2.20 o 
  -4  16   6        0.84        2.80      1.13 o 
  -3  16   6        2.11        1.84      1.17 o 
  -2  16   6       21.91       20.40      1.68 o 
  -1  16   6        0.87       -1.01      1.26 o 
   0  16   6        5.11        3.68      0.90 o 
   1  16   6        4.45        3.29      0.88 o 
   2  16   6       51.03       54.23      2.34 o 
   3  16   6        0.40        2.12      1.10 o 
   4  16   6       57.34       70.63      2.85 o 
  -6  17   6        8.91        9.52      1.82 o 
  -5  17   6        5.66        4.90      1.59 o 
  -4  17   6       22.06       19.21      1.97 o 
  -3  17   6       38.04       32.23      1.81 o 
  -2  17   6        5.91        5.61      1.34 o 
  -1  17   6        9.63       10.29      1.45 o 
   0  17   6        7.24        7.30      1.03 o 
   1  17   6        0.01        0.39      0.99 o 
   2  17   6        5.60        6.50      1.28 o 
   3  17   6        3.34        2.11      1.26 o 
   4  17   6        0.00        1.93      1.33 o 
  -5  18   6        0.19       -0.12      1.44 o 
  -4  18   6        0.73        1.53      1.37 o 
  -3  18   6       12.92       15.88      1.90 o 
  -2  18   6       32.33       29.38      2.11 o 
  -1  18   6        3.68        2.13      1.18 o 
   0  18   6        7.23        6.92      1.03 o 
   1  18   6        6.36        3.94      1.17 o 
   2  18   6        2.70        3.48      1.26 o 
   3  18   6       26.46       33.96      2.45 o 
  -5  19   6        4.34        3.60      1.75 o 
  -4  19   6        8.82        9.66      1.75 o 
  -3  19   6        0.00        1.43      1.44 o 
  -2  19   6       20.92       13.43      2.37 o 
  -1  19   6        0.90        1.11      1.74 o 
   0  19   6        1.05        1.75      1.21 o 
   1  19   6        7.75        9.76      2.76 o 
   2  19   6        0.13       -0.48      1.17 o 
   3  19   6        5.78        7.08      1.44 o 
  -4  20   6        2.90        1.90      2.05 o 
  -3  20   6        0.98        1.18      1.48 o 
  -2  20   6        3.93        2.84      1.90 o 
  -1  20   6        1.87        3.16      1.90 o 
   0  20   6       14.99       15.67      1.62 o 
   1  20   6        9.17       10.60      1.55 o 
   2  20   6       29.83       37.93      3.48 o 
  -2  21   6        0.38        0.79      2.05 o 
  -1  21   6       12.25       11.22      2.53 o 
   0  21   6        5.10        4.08      1.39 o 
  -9   1   7        6.91        7.24      1.68 o 
  -8   1   7        1.07        1.22      1.28 o 
  -7   1   7        4.24        5.72      1.05 o 
  -6   1   7        2.64        1.46      0.78 o 
  -5   1   7       27.81       24.96      1.14 o 
  -4   1   7       22.55       20.90      1.00 o 
  -3   1   7       19.85       20.08      0.82 o 
  -2   1   7       18.81       19.28      0.85 o 
  -1   1   7      296.66      295.96      4.81 o 
   0   1   7       69.72       64.14      3.64 o 
   1   1   7      291.94      290.63      5.81 o 
   2   1   7       38.70       36.94      1.04 o 
   3   1   7        0.15        0.05      0.56 o 
   4   1   7       30.16       26.79      1.56 o 
   5   1   7        0.44       -1.20      1.42 o 
   6   1   7       10.76       12.99      1.51 o 
   7   1   7        6.98        8.95      1.56 o 
  -9   2   7        2.15        3.99      2.92 o 
  -8   2   7        5.75        4.61      1.39 o 
  -7   2   7        3.05        2.84      0.98 o 
  -6   2   7       17.84       16.01      1.04 o 
  -5   2   7        0.66        2.03      0.65 o 
  -4   2   7       96.61       95.67      1.96 o 
  -3   2   7       19.31       21.02      0.84 o 
  -2   2   7        0.00        0.19      0.51 o 
  -1   2   7       82.61       89.77      2.43 o 
   0   2   7       10.64        7.83      1.58 o 
   1   2   7       36.70       35.49      1.22 o 
   2   2   7       32.57       33.52      1.30 o 
   3   2   7        9.22        7.93      0.72 o 
   4   2   7       37.48       38.67      1.84 o 
   5   2   7        0.27        0.39      0.89 o 
   6   2   7       15.92       19.28      1.68 o 
   7   2   7       35.03       40.39      2.46 o 
  -9   3   7       13.48       14.95      2.29 o 
  -8   3   7       11.00       12.25      1.39 o 
  -7   3   7        2.36        4.22      1.02 o 
  -6   3   7        7.11        6.49      0.98 o 
  -5   3   7       18.59       20.84      1.19 o 
  -4   3   7       25.30       21.05      1.01 o 
  -3   3   7       28.55       25.74      1.58 o 
  -2   3   7       19.53       21.19      1.11 o 
  -1   3   7      514.54      515.98     10.43 o 
   0   3   7      840.28      825.97     12.83 o 
   1   3   7      224.18      229.68      3.87 o 
   2   3   7      301.02      304.04      6.30 o 
   3   3   7       28.42       26.92      3.08 o 
   4   3   7       51.72       54.21      2.07 o 
   5   3   7       12.97       16.59      1.39 o 
   6   3   7        0.01       -1.06      1.06 o 
   7   3   7       28.41       39.51      3.48 o 
  -9   4   7        6.73        7.58      2.53 o 
  -8   4   7        0.47        0.26      1.48 o 
  -7   4   7        0.28       -0.05      0.94 o 
  -6   4   7       10.45       11.16      1.08 o 
  -5   4   7       16.28       14.72      1.05 o 
  -4   4   7        3.65        3.06      0.62 o 
  -3   4   7      120.18      122.46      2.19 o 
  -2   4   7       57.90       53.69      1.56 o 
  -1   4   7        3.78        3.72      0.76 o 
   0   4   7       47.45       42.97      4.61 o 
   1   4   7        0.14       -0.55      0.55 o 
   2   4   7        3.02        2.41      0.54 o 
   3   4   7       14.87       15.19      1.17 o 
   4   4   7       41.52       42.22      1.90 o 
   5   4   7        7.33        9.21      1.23 o 
   6   4   7        3.61        3.63      1.23 o 
  -9   5   7        6.98        6.48      2.37 o 
  -8   5   7        7.56        6.13      1.63 o 
  -7   5   7        0.53       -0.34      1.25 o 
  -6   5   7        9.71        9.37      1.03 o 
  -5   5   7        0.01        0.92      0.75 o 
  -4   5   7        0.52        0.47      0.54 o 
  -3   5   7        5.92        7.31      0.79 o 
  -2   5   7        1.77        1.01      0.72 o 
  -1   5   7        0.22        0.71      0.67 o 
   0   5   7       84.37       82.87      2.38 o 
   1   5   7        3.43        3.57      0.73 o 
   2   5   7      137.16      133.01      2.62 o 
   3   5   7        2.94        1.89      0.83 o 
   4   5   7       41.80       52.24      2.77 o 
   5   5   7        3.29        4.59      1.12 o 
   6   5   7       17.38       20.79      1.73 o 
  -8   6   7        1.92       -0.39      1.48 o 
  -7   6   7        5.52        4.56      1.37 o 
  -6   6   7        9.81       11.61      1.52 o 
  -5   6   7       24.97       26.41      1.82 o 
  -4   6   7       75.07       70.75      2.51 o 
  -3   6   7       62.74       58.57      2.16 o 
  -2   6   7      132.46      120.50      3.07 o 
  -1   6   7      154.58      150.09      3.52 o 
   0   6   7        1.15        0.78      0.50 o 
   1   6   7       63.91       56.38      1.30 o 
   2   6   7        0.81       -0.29      0.57 o 
   3   6   7        2.20        1.07      0.72 o 
   4   6   7       31.08       30.65      1.73 o 
   5   6   7       46.08       52.86      2.29 o 
   6   6   7        2.55        4.70      1.28 o 
  -8   7   7        1.78       -0.82      1.48 o 
  -7   7   7        7.56        5.23      1.48 o 
  -6   7   7       14.52       11.97      1.74 o 
  -5   7   7        3.95        4.70      1.17 o 
  -4   7   7       29.73       34.13      2.05 o 
  -3   7   7       42.00       40.08      1.90 o 
  -2   7   7       16.09       11.22      1.42 o 
  -1   7   7       74.47       62.07      2.61 o 
   0   7   7       44.76       36.20      1.18 o 
   1   7   7        0.00       -0.53      0.53 o 
   2   7   7       19.74       13.87      1.16 o 
   3   7   7        1.33        0.32      0.78 o 
   4   7   7        2.02        0.55      0.89 o 
   5   7   7        2.65        3.23      1.06 o 
   6   7   7        0.26       -0.55      1.12 o 
  -8   8   7        0.20       -1.44      1.44 o 
  -7   8   7        4.25        4.51      1.52 o 
  -6   8   7        1.99        2.57      1.29 o 
  -5   8   7        0.90        3.07      1.17 o 
  -4   8   7       43.69       45.41      2.16 o 
  -3   8   7       37.70       34.34      1.90 o 
  -2   8   7        2.82        1.26      1.11 o 
  -1   8   7       22.00       22.31      1.44 o 
   0   8   7        0.05       -0.10      0.57 o 
   1   8   7       92.99       84.45      2.00 o 
   2   8   7       54.36       48.30      1.52 o 
   3   8   7       14.16       13.30      1.17 o 
   4   8   7        1.80        1.25      0.94 o 
   5   8   7       26.35       30.44      1.90 o 
   6   8   7        6.16        6.84      1.34 o 
  -8   9   7        0.06       -1.58      1.58 o 
  -7   9   7       13.42       13.41      1.78 o 
  -6   9   7       55.60       55.90      2.72 o 
  -5   9   7       14.39       17.24      2.13 o 
  -4   9   7       10.90       12.76      1.43 o 
  -3   9   7        7.01        5.19      1.10 o 
  -2   9   7        4.52        3.79      1.26 o 
  -1   9   7      105.17       95.16      2.84 o 
   0   9   7        7.33        6.33      0.71 o 
   1   9   7       40.73       38.29      1.39 o 
   2   9   7        1.96        0.64      0.63 o 
   3   9   7        0.55        1.43      0.83 o 
   4   9   7       11.40       10.31      1.66 o 
   5   9   7       21.78       22.40      2.69 o 
   6   9   7        0.46        2.05      1.23 o 
  -8  10   7        0.00       -1.44      1.44 o 
  -7  10   7        0.46        0.04      1.37 o 
  -6  10   7       29.25       33.81      2.32 o 
  -5  10   7       99.37      101.61      6.41 o 
  -4  10   7       29.06       32.32      2.37 o 
  -3  10   7       25.67       25.89      2.45 o 
  -2  10   7       22.51       19.35      1.44 o 
  -1  10   7        1.71        2.27      0.94 o 
   0  10   7       57.60       50.00      1.54 o 
   1  10   7      119.67      114.34      2.52 o 
   2  10   7        0.03       -0.31      0.63 o 
   3  10   7       17.30       17.81      1.45 o 
   4  10   7        1.37        1.76      0.94 o 
   5  10   7        1.65        1.08      1.06 o 
  -7  11   7        6.36        9.24      1.90 o 
  -6  11   7       16.00       21.19      2.29 o 
  -5  11   7       16.11       20.56      4.66 o 
  -4  11   7        3.07        2.09      1.29 o 
  -3  11   7       58.42       59.21      2.51 o 
  -2  11   7        0.17       -0.69      0.94 o 
  -1  11   7        2.17        2.35      1.06 o 
   0  11   7       18.02       16.50      1.09 o 
   1  11   7        0.36        1.23      0.67 o 
   2  11   7        0.08       -0.63      0.63 o 
   3  11   7        1.44        1.91      1.03 o 
   4  11   7        0.39       -0.55      0.89 o 
   5  11   7        0.68        1.80      1.17 o 
  -7  12   7        0.69        2.06      1.59 o 
  -6  12   7       29.51       34.29      3.32 o 
  -5  12   7        3.56        2.63      1.37 o 
  -4  12   7        4.49        3.19      1.29 o 
  -3  12   7        1.58        3.02      0.95 o 
  -2  12   7        7.51        8.62      1.23 o 
  -1  12   7        0.02       -0.47      0.89 o 
   0  12   7       53.35       46.01      1.63 o 
   1  12   7       38.60       32.29      1.69 o 
   2  12   7        0.06       -0.03      0.69 o 
   3  12   7        7.53        6.90      1.10 o 
   4  12   7        0.21        0.27      0.94 o 
   5  12   7        0.39        0.30      1.17 o 
  -7  13   7        5.57        7.27      1.71 o 
  -6  13   7       13.67       14.86      2.37 o 
  -5  13   7        4.45        6.26      1.59 o 
  -4  13   7       51.25       53.04      2.14 o 
  -3  13   7        1.13        1.01      0.97 o 
  -2  13   7        2.49        2.84      1.42 o 
  -1  13   7       16.40       13.91      1.45 o 
   0  13   7        0.59        0.38      0.74 o 
   1  13   7       28.08       27.15      1.36 o 
   2  13   7        1.08        0.91      0.87 o 
   3  13   7        0.94        0.00      0.99 o 
   4  13   7        0.16        0.32      1.06 o 
  -6  14   7        0.02        1.46      1.66 o 
  -5  14   7        0.08        0.44      1.37 o 
  -4  14   7       17.38       18.38      1.52 o 
  -3  14   7       25.24       24.43      1.64 o 
  -2  14   7       29.43       31.76      2.29 o 
  -1  14   7        2.93        1.97      1.58 o 
   0  14   7        8.49        8.20      0.98 o 
   1  14   7        1.08       -0.46      0.85 o 
   2  14   7       20.35       24.76      2.77 o 
   3  14   7        0.26        0.97      0.99 o 
   4  14   7        0.94        0.70      1.10 o 
  -6  15   7       18.53       19.07      3.24 o 
  -5  15   7       22.68       18.03      2.01 o 
  -4  15   7        6.71        8.41      1.63 o 
  -3  15   7       15.95       12.68      1.52 o 
  -2  15   7        5.34        5.70      1.28 o 
  -1  15   7        0.18       -1.60      1.66 o 
   0  15   7       15.22       16.35      1.16 o 
   1  15   7        3.82        2.36      0.90 o 
   2  15   7       10.12        8.17      1.21 o 
   3  15   7        0.13        1.56      1.10 o 
   4  15   7        0.91        1.13      1.21 o 
  -5  16   7        1.54        3.55      1.63 o 
  -4  16   7       17.38       17.99      2.01 o 
  -3  16   7        1.64        0.73      2.29 o 
  -2  16   7        5.69        5.25      1.66 o 
  -1  16   7        0.36       -1.11      1.12 o 
   0  16   7        0.00       -0.28      0.79 o 
   1  16   7       14.17       19.31      1.32 o 
   2  16   7        0.41        1.16      1.06 o 
   3  16   7        6.16       11.08      1.50 o 
  -5  17   7        5.25        5.91      1.78 o 
  -4  17   7        1.13        1.65      1.52 o 
  -3  17   7        0.09        0.02      1.33 o 
  -2  17   7        1.80        0.32      1.58 o 
  -1  17   7        1.16        1.42      1.74 o 
   0  17   7        3.55        2.83      1.42 o 
   1  17   7        0.20        0.59      1.10 o 
   2  17   7        0.83        2.73      1.21 o 
  -4  18   7        0.32        0.90      1.48 o 
  -3  18   7        2.46        2.69      1.59 o 
  -2  18   7        4.93        6.32      2.05 o 
  -1  18   7        6.97        5.37      2.05 o 
   0  18   7        7.94        7.47      1.33 o 
   1  18   7        0.95       -0.13      1.10 o 
  -2  19   7        0.47       -0.63      1.90 o 
  -1  19   7        0.00       -1.74      1.74 o 
   0  19   7        6.10        4.00      1.33 o 
  -8   0   8        3.56        1.26      1.74 o 
  -7   0   8       12.46       11.80      1.90 o 
  -6   0   8       59.46       54.76      2.54 o 
  -5   0   8        0.02        1.44      1.02 o 
  -4   0   8        3.55        2.96      0.93 o 
  -3   0   8       17.66       20.27      1.24 o 
  -2   0   8        1.01        2.32      0.71 o 
  -1   0   8      269.50      292.97      6.26 o 
   0   0   8       28.56       32.72      1.90 o 
   1   0   8       23.16       20.55      1.74 o 
   2   0   8       57.12       55.83      2.69 o 
   3   0   8       59.64       66.43      3.16 o 
   4   0   8        2.65        1.11      1.26 o 
   5   0   8       66.55       74.34      3.95 o 
  -8   1   8        0.34        0.21      1.28 o 
  -7   1   8        9.55        9.59      1.63 o 
  -6   1   8       14.99       14.27      1.07 o 
  -5   1   8       41.61       43.78      1.45 o 
  -4   1   8        8.84        8.98      0.75 o 
  -3   1   8       12.43       15.50      0.84 o 
  -2   1   8       29.18       30.94      1.07 o 
  -1   1   8      337.84      340.54      5.08 o 
   0   1   8      280.89      270.59      5.28 o 
   1   1   8       17.04       15.50      1.27 o 
   2   1   8      135.97      132.12      2.56 o 
   3   1   8       25.74       29.37      1.62 o 
   4   1   8        0.99        0.57      1.11 o 
   5   1   8       84.00      104.64      3.30 o 
  -8   2   8        0.91        0.14      1.30 o 
  -7   2   8        8.00        7.01      1.17 o 
  -6   2   8        2.57        2.60      0.82 o 
  -5   2   8        1.50        1.85      0.70 o 
  -4   2   8        0.30        0.09      0.58 o 
  -3   2   8        6.31        7.76      0.72 o 
  -2   2   8        5.45        9.17      0.87 o 
  -1   2   8        0.66        0.47      0.63 o 
   0   2   8       14.53       16.95      2.67 o 
   1   2   8        0.08       -0.57      0.57 o 
   2   2   8       12.97       13.15      0.85 o 
   3   2   8       16.68       15.67      1.23 o 
   4   2   8        1.83        0.70      0.94 o 
   5   2   8        1.38        1.82      1.12 o 
  -8   3   8        1.84        1.80      1.18 o 
  -7   3   8        0.47       -0.95      0.98 o 
  -6   3   8        4.85        3.28      0.94 o 
  -5   3   8        0.06       -0.53      0.66 o 
  -4   3   8       39.22       37.64      1.27 o 
  -3   3   8       97.93       86.77      2.15 o 
  -2   3   8       14.24       13.32      0.95 o 
  -1   3   8       13.05       15.93      1.25 o 
   0   3   8      386.39      389.71      6.39 o 
   1   3   8       42.24       39.47      1.29 o 
   2   3   8        0.03       -0.55      0.55 o 
   3   3   8        8.13        7.93      1.01 o 
   4   3   8       70.87       89.87      2.80 o 
   5   3   8        1.91        1.66      1.12 o 
  -8   4   8        3.06        2.02      1.90 o 
  -7   4   8        3.26        2.79      1.02 o 
  -6   4   8        7.84        7.70      1.03 o 
  -5   4   8        1.15        0.51      0.69 o 
  -4   4   8        7.45        6.55      0.74 o 
  -3   4   8        8.14       12.13      1.03 o 
  -2   4   8       33.99       36.88      1.56 o 
  -1   4   8        6.45        6.99      0.99 o 
   0   4   8        1.00        2.90      1.18 o 
   1   4   8        4.99        3.36      0.64 o 
   2   4   8        0.63       -0.54      0.57 o 
   3   4   8        8.19        8.73      1.06 o 
   4   4   8        5.88        7.49      1.17 o 
   5   4   8       10.18        7.83      1.34 o 
  -8   5   8        3.41        1.77      1.55 o 
  -7   5   8        0.97        0.64      1.29 o 
  -6   5   8        0.61        0.02      1.14 o 
  -5   5   8       11.89       12.96      1.97 o 
  -4   5   8       29.91       28.16      1.49 o 
  -3   5   8      287.30      279.09      5.34 o 
  -2   5   8      274.79      256.10      4.95 o 
  -1   5   8        0.14       -0.78      0.78 o 
   0   5   8       14.60       10.45      1.16 o 
   1   5   8       11.11       10.15      0.76 o 
   2   5   8        2.89        4.72      0.70 o 
   3   5   8        0.36        1.14      0.83 o 
   4   5   8        1.22        1.74      1.01 o 
   5   5   8        6.66        8.86      1.34 o 
  -8   6   8        0.70        0.31      1.59 o 
  -7   6   8        0.60        1.24      2.69 o 
  -6   6   8        0.21        0.07      1.21 o 
  -5   6   8        9.68        9.76      1.43 o 
  -4   6   8       41.22       38.99      2.06 o 
  -3   6   8       23.16       25.06      3.07 o 
  -2   6   8       37.52       40.83      1.55 o 
  -1   6   8       27.34       19.60      1.90 o 
   0   6   8       58.89       57.69      1.53 o 
   1   6   8        7.25        6.91      0.74 o 
   2   6   8        0.33        0.77      0.60 o 
   3   6   8       11.64       13.05      1.17 o 
   4   6   8        4.06        3.29      1.06 o 
   5   6   8        0.59       -0.16      1.12 o 
  -7   7   8        1.74        3.16      1.52 o 
  -6   7   8        0.31        0.00      1.29 o 
  -5   7   8        0.62        3.85      1.20 o 
  -4   7   8        7.45       11.74      1.43 o 
  -3   7   8       80.71       75.87      2.69 o 
  -2   7   8       83.01       74.38      3.32 o 
  -1   7   8        9.74        8.28      0.64 o 
   0   7   8        5.92        5.61      0.67 o 
   1   7   8        0.03        0.43      0.63 o 
   2   7   8       48.35       57.01      1.81 o 
   3   7   8        2.01        1.82      1.18 o 
   4   7   8       20.16       20.62      1.55 o 
   5   7   8        1.97        3.76      1.28 o 
  -7   8   8       16.51       18.23      2.61 o 
  -6   8   8       10.93        8.76      1.52 o 
  -5   8   8       57.56       55.70      4.11 o 
  -4   8   8       52.62       49.89      2.31 o 
  -3   8   8       59.65       61.98      2.93 o 
  -2   8   8        0.55        0.32      1.26 o 
  -1   8   8       80.83       77.33      2.34 o 
   0   8   8        0.20       -0.44      0.90 o 
   1   8   8       10.95       14.70      1.30 o 
   2   8   8       20.58       18.85      1.18 o 
   3   8   8        0.04        0.32      0.83 o 
   4   8   8       22.09       29.38      1.84 o 
   5   8   8        0.00       -0.87      1.34 o 
  -7   9   8        0.06        0.52      1.55 o 
  -6   9   8        0.01        2.81      1.40 o 
  -5   9   8        2.08        5.46      1.40 o 
  -4   9   8        0.39        2.37      1.20 o 
  -3   9   8        1.82        2.69      1.20 o 
  -2   9   8       13.73       12.35      1.33 o 
  -1   9   8        2.52        2.10      0.61 o 
   0   9   8        0.76        1.75      0.67 o 
   1   9   8        0.27        0.11      0.65 o 
   2   9   8        1.52        1.40      0.72 o 
   3   9   8        0.15        0.55      0.94 o 
   4   9   8        9.31       12.86      1.39 o 
  -7  10   8        3.67        6.28      1.75 o 
  -6  10   8       41.54       47.65      3.32 o 
  -5  10   8       25.30       24.56      3.32 o 
  -4  10   8        0.04        0.35      1.17 o 
  -3  10   8        0.28        0.09      1.17 o 
  -2  10   8        4.07        3.78      1.10 o 
  -1  10   8        2.74        3.74      0.72 o 
   0  10   8        2.35        1.69      0.67 o 
   1  10   8       20.09       18.33      1.12 o 
   2  10   8        8.01        7.42      1.75 o 
   3  10   8        1.47        2.65      1.06 o 
   4  10   8        0.13        0.71      1.06 o 
  -6  11   8       47.92       51.56      3.95 o 
  -5  11   8        0.40       -0.05      1.58 o 
  -4  11   8        2.26        1.79      1.25 o 
  -3  11   8       24.40       23.87      1.55 o 
  -2  11   8        0.39        0.00      1.01 o 
  -1  11   8       34.46       34.86      1.46 o 
   0  11   8       11.23       10.77      0.90 o 
   1  11   8        1.76        1.74      0.74 o 
   2  11   8        3.07        0.54      0.74 o 
   3  11   8        3.65        1.65      1.06 o 
   4  11   8        0.55        2.73      2.69 o 
  -6  12   8       28.16       37.61      2.65 o 
  -5  12   8        1.45        2.65      1.55 o 
  -4  12   8        7.08        7.23      1.52 o 
  -3  12   8        0.47        1.86      0.99 o 
  -2  12   8        0.10        0.55      1.06 o 
  -1  12   8        0.67        1.03      0.74 o 
   0  12   8       16.27       17.54      1.16 o 
   1  12   8        1.66        1.01      0.76 o 
   2  12   8        5.29        4.14      0.89 o 
   3  12   8        0.00        0.32      0.94 o 
  -6  13   8       15.10       20.38      3.48 o 
  -5  13   8       10.69       11.88      1.86 o 
  -4  13   8        3.00        1.50      1.43 o 
  -3  13   8        7.70        5.30      1.43 o 
  -2  13   8       12.26       11.00      1.39 o 
  -1  13   8        0.27        0.08      0.74 o 
   0  13   8       22.98       23.28      2.07 o 
   1  13   8        1.54        2.82      0.84 o 
   2  13   8        0.44       -0.04      1.11 o 
   3  13   8        0.02       -0.96      1.34 o 
  -5  14   8        4.05        4.07      1.63 o 
  -4  14   8        0.13        0.30      1.37 o 
  -3  14   8        4.35        4.52      1.40 o 
  -2  14   8        0.66       -1.58      1.58 o 
  -1  14   8        2.33        3.77      0.88 o 
   0  14   8        4.13        4.13      0.88 o 
   1  14   8        0.00        1.00      0.84 o 
   2  14   8       30.08       35.95      2.09 o 
  -4  15   8        0.10        0.17      1.40 o 
  -3  15   8        0.96        0.49      1.29 o 
  -2  15   8        0.89        0.00      1.58 o 
  -1  15   8        0.90        0.42      1.66 o 
   0  15   8        0.02       -0.91      0.91 o 
   1  15   8        0.26        1.05      0.99 o 
   2  15   8        1.76        3.73      1.21 o 
  -3  16   8        3.53        3.28      1.50 o 
  -2  16   8        0.05       -1.58      1.58 o 
  -1  16   8        0.37        0.16      0.99 o 
   0  16   8        6.01       10.29      3.63 o 
   1  16   8       13.01       11.02      1.44 o 
  -2  17   8        8.21        7.11      2.21 o 
  -1  17   8        2.57        2.21      1.90 o 
  -7   1   9        0.74       -0.15      1.08 o 
  -6   1   9        0.39       -0.80      0.80 o 
  -5   1   9        6.08        4.03      0.80 o 
  -4   1   9        0.98        1.82      0.85 o 
  -3   1   9        5.89        6.36      0.88 o 
  -2   1   9        0.43        0.54      0.75 o 
  -1   1   9        8.88        8.17      0.89 o 
   0   1   9       23.78       18.66      1.01 o 
   1   1   9        1.52        2.04      0.72 o 
   2   1   9       11.84       14.51      1.12 o 
   3   1   9       20.06       22.45      1.55 o 
   4   1   9       24.18       24.88      1.84 o 
  -7   2   9        0.00       -0.60      1.31 o 
  -6   2   9        8.92        8.10      1.02 o 
  -5   2   9        6.11        7.26      1.11 o 
  -4   2   9        0.07       -0.07      0.84 o 
  -3   2   9      109.72      118.67      2.82 o 
  -2   2   9        4.13        3.57      0.87 o 
  -1   2   9        0.13       -0.74      0.74 o 
   0   2   9        1.26       -0.28      0.79 o 
   1   2   9       23.69       23.51      1.28 o 
   2   2   9        0.81        0.16      0.78 o 
   3   2   9       13.91       14.36      1.28 o 
   4   2   9       36.45       40.53      3.00 o 
  -7   3   9        3.83        4.01      1.13 o 
  -6   3   9        0.79        0.62      1.19 o 
  -5   3   9       36.31       33.25      1.78 o 
  -4   3   9       21.69       21.59      1.42 o 
  -3   3   9       41.72       47.98      1.82 o 
  -2   3   9       61.09       56.96      2.34 o 
  -1   3   9       28.23       22.44      1.90 o 
   0   3   9        1.99        2.10      1.97 o 
   1   3   9        5.68        6.92      0.76 o 
   2   3   9        4.68        2.72      0.83 o 
   3   3   9       65.82       83.89      2.68 o 
   4   3   9       21.79       25.32      1.79 o 
  -7   4   9        0.07       -1.37      1.37 o 
  -6   4   9        0.38       -0.43      1.17 o 
  -5   4   9        0.00       -0.42      1.18 o 
  -4   4   9        3.21        5.64      1.03 o 
  -3   4   9       24.26       27.08      1.50 o 
  -2   4   9       91.86       94.68      2.90 o 
  -1   4   9        1.60       -0.16      1.11 o 
   0   4   9        1.95        1.56      0.91 o 
   1   4   9        0.79       -0.04      0.83 o 
   2   4   9        0.24        0.44      0.83 o 
   3   4   9        0.04       -0.94      0.94 o 
   4   4   9        5.22        3.55      1.12 o 
  -7   5   9        0.03        0.32      2.37 o 
  -6   5   9        0.00       -1.14      1.14 o 
  -5   5   9        1.21        1.87      1.20 o 
  -4   5   9       16.93       20.06      1.78 o 
  -3   5   9        0.36        2.41      1.08 o 
  -2   5   9       60.26       61.48      2.37 o 
  -1   5   9        8.74        8.53      1.42 o 
   0   5   9        0.10       -0.50      0.87 o 
   1   5   9        0.13       -0.09      1.42 o 
   2   5   9      106.02      123.74      3.19 o 
   3   5   9       18.62       19.71      1.51 o 
  -6   6   9        4.15        2.74      1.40 o 
  -5   6   9        5.61        7.40      1.43 o 
  -4   6   9       26.16       27.54      1.93 o 
  -3   6   9       16.82       16.18      1.74 o 
  -2   6   9        0.67        2.23      1.97 o 
  -1   6   9        0.34        1.03      0.91 o 
   0   6   9       27.64       30.14      3.08 o 
   1   6   9        3.28        2.11      0.94 o 
   2   6   9       26.36       31.76      1.73 o 
   3   6   9        4.90        6.55      1.17 o 
  -6   7   9        0.13        0.59      1.40 o 
  -5   7   9       10.75       11.00      1.52 o 
  -4   7   9        0.05        1.83      1.20 o 
  -3   7   9       11.54       10.83      1.42 o 
  -2   7   9        0.01        0.85      1.05 o 
  -1   7   9        0.54       -0.11      0.94 o 
   0   7   9        6.36        7.52      1.21 o 
   1   7   9        5.85        3.74      1.06 o 
   2   7   9       31.67       34.70      1.78 o 
   3   7   9       15.60       19.13      1.51 o 
  -6   8   9       23.53       25.14      2.16 o 
  -5   8   9       28.52       31.64      2.29 o 
  -4   8   9       27.71       30.80      2.13 o 
  -3   8   9        4.49        6.66      2.45 o 
  -2   8   9        1.41        0.47      1.05 o 
  -1   8   9       14.74       12.45      2.29 o 
   0   8   9        0.37        0.60      0.99 o 
   1   8   9        0.35       -0.94      0.94 o 
   2   8   9        4.35        4.55      1.02 o 
   3   8   9       12.71       15.35      1.97 o 
  -5   9   9       14.64       16.66      1.81 o 
  -4   9   9        2.95        4.40      1.43 o 
  -3   9   9        5.28        4.74      1.29 o 
  -2   9   9       11.09       11.41      1.19 o 
  -1   9   9       11.91       11.33      1.34 o 
   0   9   9       41.49       42.39      2.05 o 
   1   9   9        3.32        3.32      1.06 o 
   2   9   9        1.93        2.05      1.58 o 
   3   9   9       11.97       19.27      2.37 o 
  -5  10   9       11.81       15.42      1.84 o 
  -4  10   9        7.32       11.06      1.97 o 
  -3  10   9        1.33        1.00      1.20 o 
  -2  10   9       12.58       14.67      1.48 o 
  -1  10   9        0.19       -0.70      1.34 o 
   0  10   9        3.62        4.11      1.12 o 
   1  10   9        0.03       -1.01      1.01 o 
   2  10   9        4.73        8.69      1.90 o 
  -5  11   9        6.33        9.22      1.69 o 
  -4  11   9        3.78        4.91      1.46 o 
  -3  11   9        0.52        0.28      1.31 o 
  -2  11   9       24.59       25.29      2.69 o 
  -1  11   9        2.64        1.76      1.17 o 
   0  11   9       11.86       13.27      1.51 o 
   1  11   9        2.24        1.96      1.17 o 
   2  11   9       14.03       13.90      2.21 o 
  -4  12   9        0.46        1.15      1.40 o 
  -3  12   9        1.71        1.77      1.40 o 
  -2  12   9        6.88        7.74      1.90 o 
  -1  12   9        2.64        1.90      1.58 o 
   0  12   9        5.92        5.36      1.28 o 
   1  12   9        0.49       -1.12      1.12 o 
  -3  13   9        0.99        1.67      1.43 o 
  -2  13   9        0.01        1.26      1.58 o 
  -1  13   9        0.15        0.47      1.58 o 
   0  13   9        1.24        1.42      1.74 o 
  -5   0  10       27.57       29.24      3.32 o 
  -4   0  10        2.62        1.90      2.05 o 
  -3   0  10        0.67        4.42      2.21 o 
  -2   0  10       26.11       30.03      3.32 o 
  -5   1  10        0.96        2.53      2.21 o 
  -4   1  10        0.83        1.42      1.45 o 
  -3   1  10       66.70       73.78      3.19 o 
  -2   1  10       21.55       25.60      3.16 o 
  -1   1  10        0.12       -1.74      1.74 o 
   2   1  10        4.15        6.63      1.58 o 
  -5   2  10        0.99        2.03      2.53 o 
  -4   2  10       10.51       13.11      2.69 o 
  -3   2  10        0.03        2.05      2.05 o 
  -2   2  10        0.99        1.26      2.05 o 
  -1   2  10        2.57        2.37      2.05 o 
   2   2  10        0.47       -0.63      1.26 o 
  -5   3  10       18.00       20.54      3.16 o 
  -4   3  10        2.04        4.90      2.37 o 
  -3   3  10        2.93        2.53      2.05 o 
  -2   3  10       23.65       22.28      3.00 o 
  -1   3  10        4.40        6.00      2.21 o 
   1   3  10        0.55       -0.47      1.26 o 
   2   3  10       20.60       23.07      2.37 o 
  -5   4  10        8.87       12.95      3.00 o 
  -4   4  10        8.44       10.11      2.69 o 
  -3   4  10        0.06        0.79      2.21 o 
  -2   4  10        2.03        2.37      2.21 o 
  -1   4  10       15.61       16.12      2.69 o 
   0   4  10       15.87       15.33      1.74 o 
   1   4  10       11.92       14.38      1.90 o 
  -4   5  10       22.72       18.84      1.75 o 
  -3   5  10        1.36       -0.07      1.42 o 
  -2   5  10        5.36        6.05      1.66 o 
  -1   5  10       10.79        9.11      1.25 o 
   0   5  10        0.19        1.42      1.26 o 
   1   5  10        5.20        6.00      1.74 o 
  -4   6  10       11.55       13.40      3.55 o 
  -3   6  10        3.23        3.26      1.22 o 
  -2   6  10        0.02       -0.59      1.10 o 
  -1   6  10        0.18        0.64      1.02 o 
   0   6  10       16.56       19.31      1.55 o 
   1   6  10       14.14       12.01      1.90 o 
  -4   7  10       36.65       39.87      2.42 o 
  -3   7  10       18.83       16.93      1.72 o 
  -2   7  10        8.12       10.02      1.46 o 
  -1   7  10        2.02        1.71      1.10 o 
   0   7  10       32.17       35.72      2.00 o 
  -3   8  10        9.80       10.08      1.60 o 
  -2   8  10        0.46       -1.20      1.20 o 
  -1   8  10        0.60       -1.06      1.06 o 
   0   8  10        0.20        2.63      1.17 o 
  -2   9  10        0.46        0.77      1.22 o 
                                                 
